# Supplementary material for: Single Cell Scale Neuronal and Glial Gene Expression and Putative Cell Phenotypes and Networks in the Nucleus Tractus Solitarius in an Alcohol Withdrawal Time Series
Source: Front Syst Neurosci. 2021 Nov 19;15:739790. doi: 10.3389/fnsys.2021.739790 (PMC8641127; doi:10.3389/fnsys.2021.739790)
Supplement: Supplementary file 8 [file Table_1.XLSX]

## Sheet: Sheet1
	Gene	Forward	Reverse	Amplicon
1	Ace	ATTGCAGCCGGGCAACTTTTC	CTCCGTGATGTTGGTGTCGT	133
2	Ace2	GCCGACCAAAGCATTAAAGTGAGG	TCGTTGTCGGTCCATTCATACGC	77
3	Actb	GCAGGAGTACGATGAGTCCG	ACGCAGCTCAGTAACAGTCC	74
4	Agt	GCTGGAGCTAAAGGACACACA	GATGTATACGCGGTCCCCAG	130
5	Agtr1a	CTCTCTCAGCTCTGCCACATTC	TTCGAAATCCACTTGACCTGGTG	126
6	Agtrap	ATTGGCATGTTTCTTGGTGGC	CAACGGCAACGCTTGAGTAG	85
7	Akt1	GGAGTGTGTGGACAGTGAACG	ATGATCCATGCGGGGCTTCT	140
8	Arg1	GGACATCGTGTACATCGGCT	GTAGCCGGGGTGAATACTGG	216
9	Avp	GCTGCTGCTTAGGCTGGTACA	AGTTTATTTTCCATGCTGTAGGGGG	118
10	Cck	GCCATAGGATAAGTGACCGGG	TGGCCCACTACGATGGGTAT	90
11	Ccl2	TTAATGCCCCACTCACCTGC	GAGCTTGGTGACAAATACTACAGC	128
12	Ccl3	ATATGGAGCTGACACCCCGA	GTCAGGAAAATGACACCCGGC	123
13	Ccl4	CTCTGACCCTCCCACTTCCT	GCAAAGGCTGCTGGTCTCAT	94
14	Ccl5	ATCCCTCACCGTCATCCTCGTTG	TTGGCACACACTTGGCGGTTC	207
15	Ccl6	ATGAGACATTCCAAGACTGCC	TGTGAGGCATAGGAGAAGCAG	167
16	Gcg	GCTTCCCAGACAGAACCACT	CAAAATCTTGAGCACGGCGG	121
17	Ccr1	ACTCTGGAAACACAGACTCATTG	GCCCCGAAGGCTCTTACATC	182
18	Ccr3	AGTATTGGCAGCATTGCCTGA	CTCTGGATAGCGAGGACTGC	85
19	Ccr5	TCG ACC CTT GAA AAT CCA TC	GAA GGT GAG ACA TCC GTT CC	67
20	Cd200	AGACCTTTCTGCCATCTGTCCAC	ATCCTGGGTCACCACTTCCACTTG	93
21	Cd34	TAGGCCCGAGTGTTTGCTGATG	TGGAGTTTGCTGGAAAGTTCTGTG	60
22	Cd74	TCCACCTAAAGAGCCACTGGA	ACGGGAAATGGGGTGTGATG	169
23	cFos	TACTACCATTCCCCAGCCGA	GCTGTCACCGTGGGGATAAA	113
24	Cox2	GATGACGAGCGACTGTTCCA	CCCACATCACATTCCCTCTCC	159
25	Crh	CGCTTGGCCAAAACGATTCT	AGGCTCTCTCCCTGTACATCT	145
26	Crhr1	TCCGCTACAACACGACAAAC	AGAATCTCCTGGCACTCAGAA	94
27	Csf1 (MCSF)	GTGAAAGTTTGCCTCGGTGCTC	TTCGTTCGCTTCCTTGCTCG	119
28	Csf1r	GAGCACTGATGTCCAGAGGG	CATTGCTCACACATCGCAGG	116
29	Csf2ra	ATACATCGTCGTCACTGGGC	GCTCAATGCCCTTGGTGTTG	80
30	Csf2rb	ACACCGTCTCTGTTAAGCGG	GGTCAGGTTGAGGGTTGGAG	89
31	Csf3r (GCSF)	CAAGCCCCAGTTTACACCCT	TGCTTCTTCTGCCACCATGT	143
32	Cx3cl1	CCACAAGATGACCTCGCCAA	GTCTGTGCTGTCTCGTCTCC	107
33	Cx3cr1	TCAGGACCTCACCATGCCTA	CACCAGACCGAACGTGAAGA	157
34	Cxcl1	GCCACACTCAAGAATGGTCG	GGGGACACCCTTTAGCATCT	90
35	Cxcl10	TCCACCTCCCTTTACCCAGT	AGAGCTAGGAGAGCCGTCAT	204
36	Cxcl2	ATGCTGTACTGGTCCTGCTC	GTAGGGTCGTCAGGCATTGA	99
37	Cxcl3	GTGCCTGAAGACCCTACCAA	GGAGGGGCTCTTCAGTAACTT	184
38	Cxcr1	CCACTGGAGAGTATTTCAGCC	GCTAGGTTCAGCACGTAGACAT	178
39	Cxcr2	TTGCTGTGGTCCTCGTCTTC	TTCTGGCGTTCACAGGTCTC	109
40	Cxcr3	TAGATGCCTCGGACATTGCC	AGGAGGCTGTAGAGGACTGG	154
41	Foxo3	GGGAGGAGGAGGAATGTGGAA	CGGGAGGGCGTACGATTC	133
42	Foxp3	TCCCTCTCTGTCAGTCCACTT	TCCAAGTCTCGTGTGAAGGC	170
43	Gabra1	TGGGAAGCAAATTTGGGTATGA	TCACACGGTTTGAGCCATCA	72
44	Gabra2	GGTTTCCGCTGCTTGTTCT	TTCTTGGATGTTAGCCAGCAC	65
45	Gabrb1	TGTGCACACAGCTCCAATGA	TATGCTGGCGACATCGATCC	147
46	Gabrb2	GCACGTTGGAGATCGAAAGCTATG	TCACTCCCGTGACTGCATTGTC	87
47	Gabrb3	CTGTACGGGCTCAGGATCAC	CGATCCTTTCCACGCCAGTA	172
48	Gabrd	AAACCAGGAGCAGATCCACG	GGAACTGGCCAGCTGATTTG	110
49	Gabre	CATACAACTGAACGCCCACG	GTGACCACGGTAGGCTTCTC	119
50	Gabrq	GCGGAGAATCGTGTATTTCAA	GCTGCTGTTGTGGTAAGTCG	74
51	Gapdh	CACCATCTTCCAGGAGCGAG	GGCGGAGATGATGACCCTTT	148
52	Gcg	GCTTCCCAGACAGAACCACT	CAAAATCTTGAGCACGGCGG	121
53	Gfap	AGGAAATTGCTGGAGGGCGAAG	TTTGGTGTCCAGGCTGGTTTCTC	93
54	Glp1r	ATCAAAGACGCTGCCCTCAA	AACCAGTAGTAGTTGGCCGC	146
55	Il1a	ACAAGCCTGTGTTGCTGAAGGAG	AGGTCGGTCTCACTACCTGTGATG	67
56	Il1b	GCACAGTTCCCCAACTGGTA	GGAGACTGCCCATTCTCGAC	191
57	Th	GCCTGTGTACTTTGTGTCCGAGAG	TACGAGAGGCATAGTTCCTGAGC	68
58	Il1r1	CTATACTTGCCGCACGTCCT	CAGGTCTGTCCCTCTTGCTG	101
59	Il6	GCAAGAGACTTCCAGCCAGT	AGTCTCCTCTCCGGACTTGT	88
60	Il6st	GGACCGACTGTTCGGACAAA	TCCACACGCACAACCATTTC	149
61	Junb	CCCGGATGTGCACGAAAATG	TTGAGCGCTAAGGTGGGTTT	130
62	Ldha	TCCACCATGATTAAGGGTCTCT	TCTGCACTCTTCTTCAGGCG	143
63	LtB4r	TTGCCCATTGTCCTGCTGTCTG	TCAGGATGCTCCACACGACAAAG	76
64	Mapk1	CCCGTACCTGGAGCAGTATT	GAGCCCTTGTCCTGACCAATTT	174
65	Mif	TACGACATGAACGCAGCCAA	TAAACACAGAACGGGGCGTG	116
66	MyD88	CCCAGGGTCCTGAGTCCTAA	CATTGAAATGCCCCACGAGC	95
67	NeuN	CCACCACTCTCTTGTCCGTT	GATCAGCAGCCGCATAGACT	166
68	NfkB	ATCAATGGCTACACGGGACC	AGTTCATGTGGATGAGGCCG	83
69	Nos1	AATCTCAGGTCGGCCATCAC	ATCCCCCAAGGTAGAGCCAT	126
70	Nos2	GGTGAGGGGACTGGACTTTTAG	TTGTTGGGCTGGGAATAGCA	241
71	Nox1	GCTCCAGACCTCCATTTGACA	TGTTCAGCCCCAACCAAGAAA	88
72	Plaa	CAGGTGGTGGTCGCTATGTT	CTCCAGCCATGGTGGTATCC	126
73	Ppara	GGCTCTGAACATTGGCGTTC	CAAGGGGACAACCAGAGGAC	96
74	Pparg	TCTGGGAGATCCTCCTGTTGA	CGAAGTTGGTGGGCCAGAAT	119
75	Ptgds	TTGGGATTTCCACAGACCCC	AGCTTGAATTGGAGGCGAGG	112
76	Ptger2	TATTCGCATGCAGCTTCGGA	GGAGAATGAGGTGGTCCGTC	128
77	Ptger4	GGTCATCTTACTCATCGCCACCTC	TGGTTGATGAACACTCGCACCAC	78
78	Ptges2	GGTGAATCCCGTGAGAAGGA	TGCCCTGAAACCAGGTAGGT	147
79	Ptges3	GCTGTACTTGGCTCCTTTAACC	TTGCCTAGGACCTCAACTGC	164
80	Ren	TCTGGGCACTCTTGTTGCTC	GTCATGTCTACTCCCCGCTC	133
81	Rgs1	TGCCAACCAGATGGGTCAAA	TCACAGCATCTGAGTGCACAA	170
82	Rgs2	AACTTTTATCAAGCCTTCTCCTGA	ACGCTCTGAATGCAGCAAG	98
83	Rgs3	CCGGAAGAGAAAGAGCAAAAA	GGCCCCAGGAGATTCATT	85
84	Socs3	CTTTACCACCGACGGAACCT	CCGTTGACAGTCTTCCGACA	187
85	Sod1	TCATTGGCCGTACTATGGTGGTC	TCATTTCCACCTTTGCCCAAGTC	61
86	Stat3	ATC TGC TGC TTC TCC GTC AC	AGT CTC GCC TCC TCC AGA C	94
87	Th	GCCTGTGTACTTTGTGTCCGAGAG	TACGAGAGGCATAGTTCCTGAGC	68
88	Tlr1	CCTTACCAGAGTGCCCAAGG	AGACCCTCAGTTTGGACAACA	116
89	Tlr2	GGAGGTCTCCAGGTCAAATCTCA	CACACACCAGCAGCATCACA	134
90	Tlr3	CGCTGTGCAGAAGATTCAAGGTG	TCTTCGCAAGCAGAGTGCATGG	131
91	Tlr4	CGCTTTCAGCTTTGCCTTCA	CTCCAGAAGATGTGCCTCCC	323
92	Tlr5	TGCGAACCATAAGGACGGTTTCC	GAGAGCTATTTGCGGTGCTTGC	67
93	Tnc	CTGGAGATGCAGTTCCGTGT	AAGTAGGTGGCAACTCTGGC	146
94	Tnf	CATCTCCGGCGAAGGACTCTC	CATCGCAGTTGATGATGACCG	144
95	Tnfrsf1a	CGCATTTCCAGTGTGTGGACTG	ACGGTGTTCTGTTTCTCCTTACAG	79
96	Xcl1	GACTTTCCTGGGAGTCTGCTG	GCTCCCTCCTTGATGGTGTA	129
Supplemental Table 1. Primers for microfluidic RT-qPCR. All primer pairs for mRNA amplification are listed along with the amplicon length formed by each primer pair.
