# Supplementary material for: Single Cell Scale Neuronal and Glial Gene Expression and Putative Cell Phenotypes and Networks in the Nucleus Tractus Solitarius in an Alcohol Withdrawal Time Series
Source: Front Syst Neurosci. 2021 Nov 19;15:739790. doi: 10.3389/fnsys.2021.739790 (PMC8641127; doi:10.3389/fnsys.2021.739790)
Supplement: Supplementary file 9 [file Table_2.XLSX]

## Sheet: Raw Ct Values
Batch	Number	Stain	Treatment	Animal	Ace	Ace2	Actb	Agtr1a	Agtrap	Avp	Cck	Ccl2	Ccl3	Ccl4	Ccl5	Gcg	Ccr1	Ccr3	Ccr5	Cd200	Cd34	Cd74	cFos	Cox2	Crh	Crhr1	Csf1r	Csf2ra	Csf2rb	Csf3r	Cx3cl1	Cx3cr1	Cxcl1	Cxcl10	Cxcl2	Cxcr1	Cxcr2	Cxcr3	Gabra1	Gabra2	Gabrb1	Gabrb2	Gabrb3	Gabrd	Gabre	Gabrq	Gapdh	Gcg	Gfap
1	1	Th+	176 hr wd	1	10.3726	14.5974	6.07246	12.4603	13.3713	17.7502	11.6887		14.9747	10.6484		5.53724	23.1408	10.9534	14.9146	8.35087	12.1096		11.9127	11.1058	10.6076	14.9771				16.8841	9.78374			14.2176		12.8369	10.7132		10.0049	9.85081	10.3236	11.8597	11.6246		11.0806	10.5005		5.67567	5.37249
1	2	Th-	176 hr wd	1	13.695	14.1274	6.64513	18.674	14.7	22.1101	12.9116		18.7582	11.259		9.02398		11.6177		9.65001	16.1323		15.4134	16.3835	16.0984			12.8311		21.0635	12.1453	16.727		22.5484		18.7933	11.7476	16.3643	9.9301	10.7271	14.5722	10.8867	18.8954		13.7932	11.5003	10.5036	8.68938	9.26675
1	3	Cd11	176 hr wd	1	11.421	13.4218	6.39784		13.4612	15.9885	11.7057			10.8894	17.7655	10.277		10.7023	12.4544	11.4325	13.9526	13.9066	13.9201	11.0688	10.3598			13.4301	12.9387	11.7483	13.7747	8.22882		11.7345	11.7886	11.0042	11.0184	11.8615	11.3624	12.2557	11.4054	14.2854	15.4452			13.0646	6.20028	9.96704	6.44143
1	4	Cd11	176 hr wd	1	11.2843	13.1274	6.09627	13.3331	13.4121	17.3326	11.3608			10.657		10.2819		11.1948	11.0457	9.11961	10.926		12.8885	11.2228	10.1675			13.7989	15.1213	12.553	11.6485	9.6437		13.9419	12.6575	12.3119	10.7001	12.1177	9.90992	11.5014	11.9085	14.1853	13.0336			10.7817	6.22364	10.1082	7.55808
1	5	Cd11	176 hr wd	1	12.2127	15.9794	7.40137	15.5207	14.145	17.744	12.6175			12.1686		11.0526		11.9596	11.6776	11.8055	14.1007	14.9202		11.4075	11.4068	15.5916		14.5128	14.8921	13.387	13.6178	9.90456		11.7958	11.916	11.6392	11.6249	12.4722	11.8704	12.4324	12.1722	14.6255	12.8046		13.6641	13.2521	6.70571	10.9789	7.72224
1	6	Cd11	176 hr wd	1	11.6605	12.0601	5.16447	11.8837	13.2616		12.1945		17.5481	11.6508		10.8017		11.8956	12.0421	8.79843	11.9663		13.2736	11.241	11.3258	14.774	22.5702		14.0418	12.2489	9.66855	9.36786	24.4543	12.7743	12.3433	12.2287	11.7001	12.7247	8.34962	9.56777	8.83528	9.23917	9.66555		11.9908	9.0768	4.86558	10.5719	6.40462
1	7	Cd11	176 hr wd	1	10.0687	11.1261	4.95323	11.1022	11.6207		11.0791		15.9397	10.0345		5.79481		9.74048	9.81705	7.28091	11.1956	13.227	11.5161	9.81508	10.2448	14.5344	19.0735		12.0137	9.95813	8.77879	6.76338	14.513	10.7087	10.4721	10.5165	10.2203	11.6572	8.75728	8.55627	7.81264	10.1147	8.34353		9.86894	7.58437	4.36754	5.65992	5.79882
1	8	Th-	Control	2	9.61298	15.7394	5.14671	14.3954	12.0248	14.4994	10.2884	16.8386	13.9294	9.4411	18.271	9.38966		9.86568	10.3908	8.33933	12.5851	9.11118	12.2524	9.42213	9.20471	13.6353		11.4866	12.4815	12.2018	9.01531	8.11444		9.49624	9.93161	9.87118	9.66458	10.5377	8.80635	9.10025	8.92284	10.3832	9.70953		13.4922	12.0969	4.51358	9.18816	4.66763
1	9	Th-	Control	2	11.077		6.21465		13.0677	16.425	12.9147			11.1259		10.8249		11.5509		8.67249	16.0641	16.1434	14.8808	11.15	10.6483	16.4513				14.7074	8.72313	10.6019		12.5713	11.6106	11.8283	11.4825	13.0173	10.5019	9.87356	8.75053	10.8898	9.18131	15.277	12.2624	11.329	5.15358	10.6989	7.46223
1	10	Th-	Control	2	11.3615		6.33619	13.3419	12.7335	19.693	12.1437			13.6397		5.57371		12.6466	16.4586	8.61167	16.5411		12.7349	13.3935	12.4				15.6707	13.3488	9.74941	10.4014		12.7417		13.5986	12.083	14.446	8.55507	10.1046	9.3792	9.88487	9.36142		12.7198	10.1944	5.32021	5.39182	8.71876
1	11	Cd11	Control	2	11.0551		5.18686	10.475	11.5139	17.2009	8.53799		24.4918	11.3786		10.8834		11.1439	9.6607	7.51036	11.0852	8.19181	11.7228	11.353	10.2012	13.6349		11.849	11.8563	10.2422	8.76157	7.21126		11.6517	11.9504	12.05	11.2729	14.4705	10.1945	8.93094	8.59513	11.5387	8.69217		12.9301	10.7896	4.89553	10.7004	5.39145
1	12	Cd11	Control	2	11.7336		6.00389		12.8846	16.8982	12.5346			11.7506		11.6621		11.5357	10.1132	10.3361	11.1811	7.11415	12.4791	10.9195	10.8718	16.7846		12.2066	12.0157	10.722	11.5141	7.27405		12.1081	12.0184	13.2541	12.5225	13.1722	11.8526	11.7101	10.0241	14.3145	10.8341		15.2847	12.1154	5.95499	11.4594	4.68053
1	13	Cd11	Control	2	13.2349	14.7891	6.05676		12.8807				20.903	12.9303		12.5086		12.7431	10.0586	10.2123	13.5059	10.7647	12.6926	12.4147	12.2363			12.6641	12.1261	10.9689	11.2682	7.00944		13.0045	12.9969	13.6695	12.0737	14.3968	10.4047	9.96382	10.3821	10.7704	11.2998			11.6695	6.03111	12.3912	4.983
1	14	Cd11	Control	2	13.5455		6.23018	20.8974	13.5159	21.737	14.5386			12.8678		12.7945		12.6542	11.5798	9.57373	14.5296	10.2361	13.8486	14.0959	13.2869			15.3821	14.4292	12.2747	11.1035	8.96269				13.701	13.4011		10.4419	9.47049	10.2872	11.3965	10.5036		11.1257	10.3651	5.86762	12.5861	6.23245
1	15	Cd11	Control	2	13.3795				18.16		13.1183		15.7284	12.812	24.0284	12.8873		12.4638						12.4982	12.6722				15.9901		16.2104	12.4154		13.4727		12.8952	11.9724	15.1342		15.1325	13.9312					24.6382	8.01971		7.72755
1	16	Th+	176 hr wd	3	11.796			17.2898	15.3632		15.0858		17.3703	12.6095		13.2363		14.5261		9.14358			13.9233	12.7125	11.5853						13.0029	13.2168		12.8318		13.5222	12.7728		10.3738	12.0965	11.1345	12.348	11.972		12.1992	10.4257	6.64213	13.1489	11.0316
1	17	Th+	176 hr wd	3	10.9618	15.9945	7.19781	18.294	14.7505	17.9084	13.5384		18.514	12.0682		11.1201		13.5132	22.295	9.03637	12.2593		11.5068	13.5821	12.4715				15.922		12.108	12.3319		13.4681		12.7726	13.1549	15.1073	10.4716	11.5973	11.6167	11.8397			11.4884	10.7922	6.54862	11.084	10.2946
1	18	Th-	176 hr wd	3	13.0447		7.52468	13.0053	13.6364		14.1637			13.0341		11.5961		14.3261		9.51949			13.7383	13.7573	12.0701	16.8061		13.4576	16.2253		10.2671	14.8142		14.5843		21.4065	14.6848		11.1549	11.0111	9.86626	13.4359	9.75216		13.3309	11.6268	6.45821	11.5451	7.95768
1	19	Cd11	176 hr wd	3					15.9645		15.6832			24.8573				23.1431	14.7583		15.2038	17.493	17.8836						15.9534	14.8534		12.3477					20.9903			14.7208	13.1934		15.7006				11.2645		9.72775
1	20	Cd11	176 hr wd	3	17.5224	14.1961			15.0624									16.6157	14.5424		15.5293	14.7404							15.1851	15.3667		11.4856		23.9536					15.9659		16.2316			23.5783			11.1863		10.7712
1	21	Cd11	176 hr wd	3	13.259			15.5956	14.5832		17.1787		17.4702	13.334		12.4456		15.8566	13.2484	8.69817	14.9515			14.9091	15.295	14.8882			16.025	15.0141	13.0001	12.1303		14.9172		14.1769	14.231		10.8744		10.5201	12.0438	11.8732		11.4823	10.9665	7.03612	12.2261	10.0303
1	22	Cd11	176 hr wd	3	12.5046	14.5329		13.4724	14.6855		14.6853		15.1443	14.8364		7.40338		13.5951	12.7224		12.3001	13.9949	15.6217	15.8719	11.8395				14.0506	14.2521	11.3155	10.8768		15.012		13.9791	13.6193		11.2347	11.5789	11.3764	11.7433		20.8958	15.0107	11.6175	6.85848	7.29205	7.15164
1	23	Cd11	Control	4	14.6197		9.76404	18.5124	16.2325		13.4338		18.5648	13.3708		12.9201		15.8614						13.9851				13.0147			15.887	13.3916		23.0201		15.2432	13.6551		13.5855	13.5753	13.3461	13.9036	15.1671			13.7616		12.7084	7.34473
1	24	Cd11	Control	4	13.8113				14.9839					15.4006		15.1234		14.6234	14.7		16.9819		12.2103	13.6282	14.5047					13.5943	13.0877	11.4766		14.4782		14.8088			11.9562	12.8654	11.2037	14.0159			15.2059	12.766		15.0105	7.85709
1	25	Cd11	8 hr wd	5		12.8598	6.4453	14.7505	13.7444		14.7357							13.8579	15.2353	9.03189	12.241	15.538	13.967	13.8035							12.0944	11.3741				16.5941	14.0237		10.1231	11.2642	12.2248	12.2239	12.1875		11.477	10.6664	5.80332		8.73059
1	26	Cd11	8 hr wd	5	13.3835	16.2252			15.3954		16.3596			13.7892				14.9542	13.1247		14.2378				17.6943							13.2349		14.6221		18.3503	15.5933				12.1747	15.4928	14.3432		14.3579	13.5189			7.65651
1	27	Th+	8 hr wd	5	10.2858	16.3171	5.80438	13.2906	14.3356	16.9569	10.8437			10.7982		11.4083		11.9428	13.9315	7.74726	15.386		12.2717	11.0103	10.9384	15.9935	20.1717	13.248	17.0417	14.9008	9.61873	10.5201		11.9485	11.3368	11.7326	11.9295		10.1588	9.63469	9.80972	11.8233	9.70273		9.01948	8.65824		11.1888	8.83421
1	28	Th-	8 hr wd	5	11.413		6.27691	13.8236	12.5453		11.5624			10.5657		6.2462	21.9873	10.822	14.9311	8.96998	14.7987		11.6065	10.5446	10.6942	15.5805			14.2757	14.935	10.243	10.5052		11.5418		11.5868	10.945		8.9716	9.25155	9.22625	11.6992			12.2036	9.73974		6.14741
1	29	Th-	8 hr wd	5	15.2571			19.9126	16.0828		18.2569					16.5028		17.9046				17.3086									12.4046	24.6789				19.6452	18.6799		12.4666		12.9958	13.5812				14.4107	9.24741	16.5108	14.8542
1	30	Cd11	32 hr wd	6	11.3975		7.41754		16.3462	15.6039	11.502		20.704	11.1536		9.98486		11.6215	12.575	10.5746	15.5656	12.9298	16.792	10.6758	10.636			12.655	12.8601	12.3308	12.7647	10.05		10.993	11.2311	11.3763	11.4506	12.3446	10.7257	12.3587	12.2021	15.7945	13.482		13.8439	12.4312		9.89348	8.56522
1	31	Cd11	32 hr wd	6	13.7367		9.58012	22.4528		18.0313	12.5299	17.4899	18.8572	13.3635		12.5379		13.0154	14.8278	12.5874	16.1002	14.6612	14.64	11.851	12.2881			15.4495						12.3109											10.1825
1	32	Cd11	32 hr wd	6	11.681	16.5347	8.21072	22.8937	23.4452		12.2756	17.5979	18.9853	12.1012		11.1867		12.2357	15.2493	10.4761	14.6333	14.5266	14.0435	10.8666	11.0905			13.4529			13.5288	11.503		11.8387	11.7442	11.778	12.1441	12.7099	11.9172	12.9776	12.6249	15.804	13.5394		13.5316	12.8547		11.0364	7.9891
1	33	Cd11	32 hr wd	6	11.6437	13.407	7.48124	13.4786	14.0987		12.0496		18.4295	12.0006		11.2804		12.1322		9.35798	13.8957		10.2617	11.3785	11.249						11.7055	12.2598		11.9571	11.1986	11.699	11.7527	12.685	10.965	11.6533	11.8217	14.6224	12.7755		14.4037	11.9479		11.0904	8.72312
1	34	Cd11	32 hr wd	7	12.3109	14.938		16.5364	14.087		15.1847			12.4613				13.4216		10.7506	14.5563		14.5885	14.1693	13.1733	16.5291					11.7859	13.2454		13.5186		14.6249	16.1452		11.6544	12.3941	11.8551					14.3562			7.80446
1	35	Th+	32 hr wd	6	12.435			18.3946	14.27		14.2401						13.3103	13.0594							12.7136					14.2368	13.5528			13.1432						13.3792			12.0667		12.2147				9.21848
1	36	Th+	32 hr wd	6	10.4783		5.77884	19.5689	12.8229		10.7802		17.4037	11.7838		11.2826		12.0174		7.66924	15.1714	15.8656	10.4731	11.4969	11.7733	16.7314				23.8576	11.5643	11.2509		12.0255	12.0584	12.7352	12.2703	12.928	10.9747	10.6732	10.0542	13.1868	10.1789		9.22182	8.63445		11.27	7.83541
1	37	Th+	32 hr wd	6	11.5094	23.604	5.93214	14.6939	12.2046	16.8098	11.6923		17.657	12.7962		11.35		12.0527	14.3885	7.95405	16.4365	21.3448	10.6052	12.5248	11.4526				15.8387	14.9233	11.139	10.6762		12.656		11.94	11.6087		11.3346	10.6842	10.9068	14.4585	9.50896	27.1307	9.24755	8.99092	5.0193	11.2123	6.37472
1	38	Th+	32 hr wd	6	8.66547	11.6165	3.6701	13.4811	9.77504	12.6385	8.58452		15.3213	8.17191		7.86043		8.33891	9.40876	6.48849	10.8598	6.94407	9.74335	7.90626	7.11029	12.302		10.0589	13.0761	11.58	8.97071	7.09347	19.3755	8.09919	8.76009	8.61256	8.38079	10.1295	8.27168	8.35288	8.56342	9.55927	8.69026		8.89027	8.1774	3.29098	7.83097
1	39	Th+	32 hr wd	6	10.2989	12.4919	4.67483	11.8356	11.1257		12.8943	17.0122	15.1115	13.2886		10.7242	21.633	12.3708	14.1106	6.34837	13.1433	14.1242	8.74301	11.7704	11.8537	16.4874		11.4586			8.9905	12.1165		12.8228		11.7221	12.4544		7.39984	8.79614	8.0877	9.3822	8.70294		8.45689	7.55564	4.14854	10.5667	6.20907
1	40	Th+	32 hr wd	6	12.1299			18.2742	13.3927		14.516			13.346		13.6692		12.8845	15.364	9.17755	14.2989	12.8768	13.3714	15.1383	12.5764	16.7325			13.1302	14.8955		9.89391		13.6302		13.1953	13.6349	14.4985	9.05797	10.5757	9.61353	10.7873	11.3331	24.2806	12.7534	10.9283	5.94862	13.5539	9.98816
1	41	Th-	32 hr wd	6	14.6794	24.5579		15.1986	14.4901		11.7562							20.1172	14.7617	9.62172			15.5635		14.4663		18.1705				11.7118	12.6744		15.6778			16.655		12.8974	11.6028	11.7195	14.9268	12.3287		13.8313	12.363	7.828		10.6506
1	42	Th-	32 hr wd	6	12.0806	22.3822		13.5169	14.3621		11.7212			16.685		13.3299		15.061		8.78383	17.3897	19.1152	12.3913	13.74	13.3374	16.2695					10.7283	13.4796	17.8663	14.5394		16.1838	16.4362	15.4274	9.54265	10.8453	10.3198	11.3997	10.9535	22.9779	13.0895	10.2722	6.38522	13.3168	9.31828
1	43	Th-	32 hr wd	6	11.1741	14.1979	6.39166	14.3677	13.1208		11.6518			11.6313		12.0744		11.9512		8.26198		14.9588	11.1395	10.9755	11.9703		19.1636				9.58216	11.6238	16.2522	12.9339	11.7806	12.2859	11.6904	12.3823	9.82685	10.544	9.18367	11.6646	9.82714	21.8574	14.0058	9.49095	5.24532	12.0663	7.78321
1	44	Th+	EtOH	8	11.0288		6.71158	17.8549	13.1755	18.397	11.477		16.9484	13.2812		14.7371		13.9696	14.5705	8.34858	24.3041	15.2371	13.4656	13.8768	14.4491					13.1678	10.2285	11.3379	15.5685	16.5124		12.9314	14.1433		10.2566	10.5781	9.45179	11.484	10.4219		10.0934	10.0565	5.77189	14.603	9.39594
1	45	Cd11	EtOH	8		12.8086	5.12005	15.1495	12.1828		12.0053	11.2745	16.2213	11.6925	21.324	12.0884	14.6501	12.5317	12.6746	7.69948	11.4332	10.2341	12.662	11.322	11.3033	13.6123			13.8209	13.1103	9.66122	10.2521	16.088	12.3935		12.8173	12.6056		8.03513	9.07469	8.9241	9.83696		21.3914	11.7471	9.31111		12.0423	6.46704
1	46	Cd11	EtOH	8	15.1422			17.9577	15.3475				21.8587					17.1596	14.9365		14.9528	15.4557								16.8087		11.5499		24.3518			15.7892			18.1857	15.5241						10.9133		11.2612
1	47	Cd11	EtOH	8	13.0325	12.8763		13.3377	13.251					12.5028		13.6461		13.6211	12.5772	9.25547	11.2806	11.3267	14.541	13.2108	11.2859				12.905		12.2826	9.61935		13.7062		17.2086	12.9927	14.0853	13.2961	11.4343	11.058				14.6023	12.2186		13.6306	7.79623
1	48	Cd11	EtOH	8		13.6445	4.49695	15.7479	10.8268		9.75367	15.5652		11.1031		11.0259	15.8935	11.4579	12.9172	6.26221	11.1921	13.1512	13.704	10.537	10.722	13.9838			12.7351	12.5224	8.31358	9.09098	15.7953	12.3307			11.0007		6.11361	7.25429	7.24489	7.95119	8.53739		9.00409	7.66934	3.66414	10.9448	5.74869
1	49	Th+	32 hr wd	9	10.8691	15.9719		16.1062	13.7422		11.4959		16.6039	12.1287		11.003		12.0418	24.3173	8.78574	12.0488		13.2027	12.2555	11.3126	13.9236			16.0104	15.8271	10.5148	11.343		13.6072		12.2381	12.0694	14.49	9.89528	10.7472	11.3778	10.7428	11.2506	18.6833	11.7922	10.3796	5.84734	10.9341	6.86929
1	50	Th+	32 hr wd	9	12.1023	14.9158	6.87674	16.9189	14.1041		13.7432			13.8148		9.06434	19.1165	12.9143	14.5515	8.8163	12.8111	16.2692	15.2685	13.2064	11.5413					13.4165	11.7917	12.0844	19.7667	14.098		20.9435	15.6476		10.394	11.1227	10.3559	11.6944	11.6204		12.2784	11.648	6.91695	8.90477	7.1987
1	51	Th+	32 hr wd	9	11.1903	15.5337	6.25096	13.0674	12.6864				16.0431	12.2928		11.068	23.0311	11.8944	11.8401	8.22446	12.1334	13.1895	13.4593	12.2877	14.8911					13.0481	10.9078	9.90076		13.2675		13.3601	12.4818	13.1367		10.3258	10.0501	13.2966	11.3837		10.6402	9.50837	6.20869	11.0299	6.59004
1	52	Th-	32 hr wd	9	12.8473		11.7759		21.3801	15.2992	12.8124		24.4367	10.8495		11.7717		12.0657				22.0539		11.63	11.196			13.6281				11.7216		11.5145	11.2574	12.1591	12.0282	12.9983	12.376						17.5529		7.23421	11.7851
1	53	Th-	32 hr wd	9	13.7178	17.1112	10.9072		16.1477		12.6944		14.9139	11.2767		11.9813		11.9156				15.6503		10.9228	11.9107		20.7993	13.8747				12.207		12.8185	11.9322	11.8523	11.4227	12.4429	12.2483	15.7822				18.0939			6.65027	11.7415
1	54	Th+	32 hr wd	10	15.9524						14.3297			12.4907		12.2825								12.9182	13.9186			14.7055				12.4293		13.1784	12.7097			15.956	13.8206								8.71914	12.2246
1	55	Th+	32 hr wd	10	12.6959		11.3368		17.6232		12.3455		16.3043	11.0475		10.7826		13.0187				19.9938		10.5864	10.7722			14.9304				10.9332		11.1018	11.3943	12.3489	12.1353	12.4036	11.4645	18.5573					16.053		6.89229	10.808
1	56	Th+	32 hr wd	10	14.0798		12.593		17.0655	17.7194	14.3552		19.2535	12.9265		13.5398		14.4557						12.8279	13.8802		21.9102					13.2536		13.1903		15.6955	13.0511	14.7847	13.0919	17.7763					20.428			13.448
1	57	Th-	32 hr wd	10	13.8152		11.7082		16.8713	16.1547	14.2822		18.6333	12.7799		13.0489		14.5371				16.7719		12.0244	12.2601						20.7266	12.692		12.6482	11.8885	14.9604	13.1118	13.794	12.6595	16.6086				28.1523	15.3503		8.18084	13.0188
1	58	Th-	32 hr wd	10	11.2278		7.06623	18.7134	14.3851	17.9723	11.767		16.8028	11.0244		10.9289		11.0094	14.852	9.12261	16.35			10.6481	10.7074				13.9671			10.4028		12.5038		11.4385	11.2087	13.1075	10.6315	11.172	10.9484	12.3996	11.045		15.9499	13.2691		10.914	9.25034
1	Dilution Series	488 pg	Rat Brain mRNA	NA	4.76423	7.02968	3.05275	6.20249	5.70129		5.09991	9.2732	8.68969	7.23427	7.09149	13.9249	7.06321	7.76099	6.65144	5.45369	4.32779		6.28914	11.3655	9.80236	8.38322			5.43632	7.46388	4.37236	5.54909	9.12831	6.1085	12.7701	9.07262	8.91224	8.31739	5.5338	5.73913	5.83008	4.69474	5.40521	6.66676	9.25813	10.4435	2.5	13.919	4.75865
1	Dilution Series	244 pg	Rat Brain mRNA	NA	5.86963	8.42873	2.5	7.59962	6.41725	16.462	6.47972	10.6764	10.3448	8.91364	8.71612		8.93465	9.18341	8.2461	6.98279	5.47765	4.01838	7.65136	12.2641	11.6553	9.87689			5.7515	9.01753	5.82874	7.08529	9.98771	7.60508	13.1162	10.421	10.3302	9.981	6.97506	7.28677	7.56008	6.28454	7.14212	8.37303	10.8451	12.2738	2.5		6.01179
1	Dilution Series	122 pg	Rat Brain mRNA	NA	7.10402	9.82865	2.5	8.3089	7.70113	16.893	7.18804	11.4108	12.401	9.62399	9.33019		9.45265	10.2165	8.59131	7.65937	5.79898	4.5401	8.73302	11.8906	13.4893	11.3565			6.77586	9.73434	6.55403	7.73366	11.0569	8.3493	13.2665	11.5267	11.1108	11.408	7.54375	7.52978	8.47921	6.75707	7.98176	9.0504	12.1074	13.3299	3.40505		6.92378
1	Dilution Series	61 pg	Rat Brain mRNA	NA	7.28675	10.1066	3.49995	9.01008	8.2958	16.9976	8.02496	12.7238	12.4114	10.7276	10.3059		10.6874	10.7904	9.36852	8.18632	6.89511	5.19893	9.54307	16.0812	12.2232	11.504			7.03021	10.8295	7.18199	8.57055	11.3305	8.51095		11.9033	12.416	11.9046	8.12946	8.50289	9.09702	7.48561	8.29944	9.78273	12.042	12.9031	3.90512		7.25435
1	Dilution Series	30.5 pg	Rat Brain mRNA	NA	7.98007	10.3937	3.6657	9.25921	9.1282	17.5299	8.84176	13.4478	12.1863	11.5688	10.331		10.6812	10.9603	10.1756	8.51002	7.15913	5.5221	9.80959	14.4096	12.3561	12.6969		10.1385	7.43649	10.7552	7.6536	8.92756	12.3746	9.30285		12.3614	12.0907	12.5405	8.76612	8.92416	9.66175	8.39753	8.92147	9.8104	13.9163	14.4222	4.23753		8.02232
1	Technical replicate_14	Cd11	Control	2	13.4632		6.00914	20.8764	13.1642	20.614	14.1203		20.1117	12.6809		12.5675		12.265	11.037	9.20008	14.1208	10.0279	13.4728	13.8676	13.1157				13.8485	12.1406	10.8663	8.70938				13.2431	13.0849		10.1748	9.41488	10.2504	11.0968	10.3984		10.8028	10.0102	6.03872		6.16226
1	Technical replicate_43	Th-	32 hr wd	6	11.0092	14.2182	6.37502	14.1166	13.1845	17.6166	11.636			11.584		12.1171		12.1605		8.42137		15.0477	11.1824	10.9047	11.873		18.2251				9.62274	11.6397	16.335	12.887	11.6148	12.0813	11.6669	12.389	9.73542	10.6744	9.17727	11.6464	9.77986		13.8919	9.58547	5.64029	12.0895	7.66091
2	59	Th+	176 hr wd	1	11.2929		6.19159	13.4575	12.7637				16.891	12.9626		7.35428		12.5491		8.50984	12.7401	15.1523	13.615	12.3949	12.0637		22.2296			15.8421	10.7811	13.0615	16.4566	13.316		13.7652	12.3921	13.946	8.00954	10.1472	9.09238	9.35841	10.007		11.2696	9.66878	5.15277	7.22337	7.66788
2	60	Th+	176 hr wd	1	11.9559	14.6115	6.97436	13.062	12.647	20.7402	15.0683	15.5815	15.9902	13.3899		12.8291		14.7708	13.6806	8.82127				12.6065	14.4491	14.602			15.8039		9.8929	13.0421		13.4628		13.6162	13.8794	14.1136	9.18837	10.4432	9.85061	10.4996	10.695		13.1422	11.0487	6.50948	12.7479	7.04438
2	61	Th-	176 hr wd	1	12.364		8.60875		16.9623	22.0538	12.1299			11.9892		11.0557		12.1288	15.0836	12.3534	16.9491			12.582	12.0556	17.2758		14.6447	17.7582	15.8835	13.0034	12.3394		14.1912	13.119	12.6888	11.7683	13.2073	11.3074	12.5379	13.6346	14.7689	14.735		15.1187	13.3098	7.70876	10.9623	10.1497
2	62	Th-	176 hr wd	1	11.4229		8.19214		12.9476	17.7592	10.7796		13.9294	10.7311		10.546		11.3476		10.07			13.8832	10.5124	10.6346			12.3698			10.7914	11.1177		11.6409	11.2785	11.5009	12.3943	12.6059	9.91406	10.8851	11.9633	11.5699	11.7662		13.8193	11.1772	6.72368	10.3872	9.60103
2	63	Th+	176 hr wd	1	12.7676		7.7116		13.6238		14.8181		18.9051	13.1766		12.7203		13.7154	13.6649	9.06612			13.8641	16.4507	12.9683	15.6002		15.8161	14.7917	13.2564	10.705	9.60314		15.7066		15.0357	14.356		9.98243	11.3966	11.0459	10.6682	10.7685		12.5387	11.5459	6.6199	12.6341	8.75355
2	64	Cd11	176 hr wd	1			11.5224	25.1838										15.6776	15.7934					13.644					16.0765			14.5085		25.5513						15.6488							12.4721		10.9032
2	65	Cd11	176 hr wd	1	11.0572	15.3431	5.48533	14.7037	11.605		12.9498			11.0074		10.5133	15.7018	11.2546	10.8749	9.01104	11.1687	10.215	10.5943	11.7306	10.2554	14.7988		12.1006	12.4741	11.4268	9.62899	7.85075		11.9619	10.9815	11.8362	11.9841	15.1271	10.6369	9.53068	9.59493	11.103	10.1462	23.2808	12.5173	10.6242	5.14576	10.301	5.30742
2	66	Cd11	176 hr wd	1	10.8553	13.2984	6.17112	15.0272	11.8782		11.8943			10.997		11.1076		11.5706	12.8165	9.36462	11.4978	13.3187	13.4997	11.076	10.8539	15.4496		12.2284	15.202	12.4437	10.2984	9.78452		11.7597	11.3789	11.6925	11.6624	13.3054	10.6783	10.9468	10.86	12.1416	10.0193		13.3125	12.5488	5.54118	10.9496	5.60439
2	67	Cd11	176 hr wd	1	9.83992	13.788	5.54264	11.0612	11.8886		9.99354		15.5644	9.43207		9.3453	15.6895	9.84309	10.984	7.78717	11.465	10.5314	12.0193	9.6757	9.14664	17.1118		11.0358	12.5012	10.6225	9.17288	7.68445		10.2971	10.0843	9.95535	10.0612	11.739	9.2063	9.41014	8.875	9.92699	9.31783	16.904	12.6788	9.46792	4.26243	9.12884	5.92214
2	68	Th+	Control	2	14.7753		9.06707			25.9278	16.0257			14.6579		15.2954				11.8508				14.6606	15.3337			16.6114		14.3857	13.7712	13.15		18.7967	17.5656				12.5331	13.4394	15.6764	13.655	15.1649			13.3738	9.33963	15.2867	10.4544
2	69	Th+	Control	2	14.4211	21.1147		19.0477	14.4355		14.5926		17.7958	13.903		13.737		14.0019		10.7012		12.6544	12.4509	14.4212	13.633	16.2764			15.4709		12.6612	13.4675		13.5925		14.3411	13.8765		12.8829		11.9002	16.2244	12.12		22.9125	14.1544	7.62558	13.5141	9.43349
2	70	Th-	Control	2	12.0244	25.3924	6.81871	12.1122	12.7028					13.0859		12.8546		13.3399		8.87671				13.8092	12.0269	14.0528					9.86251	12.6832		15.3298		14.062	14.5468		9.09572	10.7956	10.3072	10.5095	9.5948		12.5284	10.2271	5.45155	12.6443	9.71476
2	71	Th-	Control	2	10.6057		5.74123	10.8619	11.9121		14.9544	15.9785	18.3328	13.001		6.67014		12.9536	12.8859	7.40931	15.7783	14.317	11.6552	12.4894	9.09847	13.0627			14.3137	15.6725	7.41599	10.8068	17.0521	13.4124	12.3548	15.9927	13.706		8.79212	8.33932	8.21069	9.50114	8.34843	13.4162	10.3438	8.77337	4.41668	6.64622	7.33809
2	72	Th-	Control	2	11.9563	25.4392	5.91301	12.2918	12.3542		14.6026		21.2579	12.6619	18.6443	13.7368		14.9424	14.6029	7.68266	14.409	12.8268		13.7071	9.70696	14.6727			16.5372	14.8108	9.53027	11.904		13.7794	12.723	14.2563	14.008	14.243	7.53128	8.16261	8.1025	9.30915	8.40446	16.0192	14.2213	12.0711	4.40304	13.7576	7.16176
2	73	Cd11	Control	2	13.206	12.9201	6.93784	18.3703	13.7135		12.8322	17.6166	22.0004	13.1603		13.3514		13.5316	11.5918	10.71	12.6334	7.89212	12.7219	12.6302	12.5026	15.1469			14.1068	12.9277	11.8478	9.42474		16.0985		15.7208	14.8839		12.6754	12.3818	11.8169	12.7269	12.0316		16.4282	12.224	6.74236	13.2167	5.57032
2	74	Cd11	Control	2	15.8875	16.5122		19.0166	15.2536			17.0131	22.8821			16.3164		16.6786	12.8366		15.8443	14.4393	15.9677	16.2666	13.5851				14.8379	14.6112	13.4724	10.9628		23.6989		15.9838			12.2757	11.8878	11.1655	12.5787	12.9789			13.7145	7.51949	16.0509	8.22595
2	75	Cd11	Control	2	11.4325	12.1932	5.33507	11.6896	11.7139		11.771			11.1947		11.9189	17.8982	11.9157	10.6274	7.36865	12.2038		11.3996	11.2769	11.2502	14.2636			12.9491		9.5602	7.82043		10.7202		13.3156	11.8598		8.25048	8.22184	8.44489	9.78782	9.59009	19.7912	11.6489	8.25693		11.7738	5.40862
2	76	Cd11	Control	2	15.4187	17.8742		17.329	13.3819					16.4646				16.338	12.9275				17.1995	14.7467	20.9376						12.8768	10.1338		16.7872			16.6873		9.35788		12.6517	12.3469	12.5898		15.1512	11.9881	6.94445		9.50938
2	77	Cd11	Control	2	11.5342	16.3663	6.16725	13.1473	13.2729				17.0509	11.7248		8.54897		12.0535	14.0754	8.59458	12.8258	16.0662	12.0522	11.8131	11.3622	16.1682		13.3796	16.0788		11.6759	11.5797		11.9705	11.8102	11.9547	11.8162	13.1897	8.71437	10.6071	10.5224	10.8647	10.6444		10.875	9.82225	5.27173	8.44058	6.94637
2	78	Cd11	Control	2	13.5856		8.40162	22.7949	15.9638					14.776		15.2365		15.1582		10.4763			15.7491	14.9668	12.9649					15.9254	13.1385	14.9382		19.5441		14.5147	16.2787		10.6695	11.5459	11.6141	14.0099	14.0751			13.1123	7.79802	15.0394	10.649
2	79	Th+	176 hr wd	3	13.3586		9.05494	19.4682	14.8049				17.5689			10.2834		16.5384	16.7546		15.1882		13.5413	19.9053	14.5723			13.4784			13.8548	13.9415							12.0654	12.7405	11.9217	15.0406	13.1282		14.3923	11.1026	7.97155	10.2387	10.1874
2	80	Th+	176 hr wd	3	12.8484	14.6683	8.77097				17.3737		23.2336			13.1025		16.4873	18.8814	10.6361			13.614	21.5341				13.7922	16.9773		13.2946	13.6862				15.3765	17.6289		10.9921	12.3206	11.3979	13.0806	12.5721		12.855	11.9037	8.00766	13.0394	9.92099
2	81	Th-	176 hr wd	3	12.7183		7.80999	14.6053	14.8778		10.8997			13.7019		15.0566	21.5091	14.7974	16.9524	9.6497			15.2415	14.2092	12.5378	19.6297					11.4204	12.7122		14.6407		14.3106	15.8179	15.395	10.6311	11.5076	10.6783	12.2731	11.5716		14.7797	10.5911	6.60913	14.8976	9.15896
2	82	Cd11	176 hr wd	3	15.1914		8.63499	15.496	15.3126					20.3853		7.91082		19.3587	16.6942	10.1514			13.3427		12.7889		23.8227		16.6776		12.5691	13.9659		24.2187		16.1118			11.4296	12.1322	11.3812	12.6124	12.0525		13.048	11.4141	7.32493	7.8382	9.1346
2	83	Cd11	176 hr wd	3	14.8847		9.25073	16.5459	16.5679	22.337	17.7594		18.8402			15.5896			15.9454	11.078	15.8538	16.1991	11.5961		25.2795						13.1547	14.8313				15.5702	16.618		14.4844	13.7313	13.2042	14.0132	12.72			12.6212	8.29525	15.3533	9.88749
2	84	Cd11	Control	4	13.1932	26.9952	8.89419	15.7621	16.3138	19.4395	14.687			12.4206		12.4697	20.9562	12.9166	16.4076	11.9662	14.4244			12.7292	12.9066				15.6191	15.5972	13.7421	12.2837		13.6816		13.2116	12.8781	14.6497	13.1096	12.7875	12.1423		15.1145			16.1977	7.61926	12.3005	7.14289
2	85	Cd11	Control	4			10.0546	23.5752	16.7645				23.866	13.8205		14.8553		14.4929		12.3172				15.4087	13.6315							15.3908		14.682		15.3919	14.4071				14.4562						9.27365	14.7378	11.3732
2	86	Cd11	Control	4	14.5162	24.0764		20.0399	15.2529					14.5979		15.4185			14.4184			13.3903	20.5605	14.9139	15.8447				15.6389	13.7122		13.2509		17.728							15.0393	22.3872		23.561		22.6934	10.3	15.2066	10.4192
2	87	Cd11	Control	4		16.3756			15.1827					19.2106		14.7014		16.5284							15.5647							20.2124		18.9039							15.0479							14.5373	8.54355
2	88	Cd11	8 hr wd	5		24.56		18.2867	16.5742		17.3082			15.5185				21.9547	13.3802	12.0683	14.3944	15.6209		14.5842		16.2161			15.3378	13.6228		11.7825		22.7636							14.1639	14.2824	14.7103		27.0603		9.35522		10.5826
2	89	Cd11	8 hr wd	5	13.6914		9.23666	23.9022	14.895	21.675	14.3587		19.8073	12.7966		14.0478		14.2558	12.1134	13.6494			16.4581	14.3025	12.0684					13.7252	17.2958	10.6762		13.4132		13.2313	13.5105	14.2338	14.0901	14.5642	12.8397						8.24317	13.8629	7.39085
2	90	Th+	8 hr wd	5	11.9598		7.66522	16.2358	14.3973	20.2842	11.7921		17.3273	11.8812		11.9787		13.2061	15.1257	9.29297		16.0457	12.4628	11.4735	11.0996			13.2632	16.4923	13.4799	11.6768	11.0493		12.4155	12.5103	12.1639	12.5363	13.7881	10.1317	11.4833	11.3859	11.7276	11.5947		12.2179	10.8355	5.85131	11.8469	9.34572
2	91	Th+	8 hr wd	5	12.1512		8.07459	13.4408	13.8805	18.6626	12.9033		23.5804	12.3242		12.3488		12.5009	17.0439	9.5257			14.2437	12.2932	11.3421			13.1337			12.4397	12.0989	16.9014	12.4124	11.8187	12.138	12.7286	13.4019	12.7745	12.1664	11.8665		11.7641		11.9531	10.3418	6.54367	12.1258	12.1816
2	92	Th-	8 hr wd	5	13.9841			13.5033	16.2195				17.9493			7.00027		16.485		10.3046			14.6804		22.3823	16.7029					11.6054	15.964		19.8106			15.9088		12.0062		11.9889	12.9374	12.3159	20.4641	13.2606	10.3639	8.46435	7.01002	11.7576
2	93	Th-	8 hr wd	5			7.98636	13.3763	14.5794					13.7419		13.9483	24.2748	14.7001		9.82966				13.7957	12.9864						11.595	15.2877		14.4225		14.4215	13.492		12.1681	12.1246	11.456	13.9911	11.6602		13.0969	11.677	7.2882	13.7474	9.8686
2	94	Cd11	32 hr wd	6	13.3646			15.4625	14.6949					12.5573		14.445	20.0378	13.7049	14.3678		12.7429		13.4602	12.745	12.6184							13.9786		16.1795			13.8626		12.7909		13.5678		13.9442		14.8813	13.7002	7.28413	14.201	8.9378
2	95	Cd11	32 hr wd	6	13.4784	17.6577	7.81808	14.8522	14.5289		14.0774	16.8085		13.4149		11.9354	20.7464	13.3397	12.0321		13.6218		13.6568	12.7171	12.0456	17.4486			13.4534	12.2327	13.2879	10.0279		13.2208		12.8692	13.1225		11.9311	11.3977	12.1334	13.6259	13.641	19.3668	14.3366	11.5127	7.1214	11.7015	8.34617
2	96	Cd11	32 hr wd	6	12.3485	14.2039		14.607	14.3645			14.2451		11.4504		12.8292		12.8853	11.708		13.0538	10.3921	12.6527	12.1158	11.6405				13.3685	11.6875		10.6652		12.7892		12.6765	12.5704		12.0311	12.2849	14.5812	15.0636				14.9236	7.11932	12.5402	8.01612
2	97	Th+	32 hr wd	6		13.3368	6.30114	13.8191	13.124		10.7451		14.9564	11.7351		11.8206		12.5362	13.4036	8.39091	14.3572		11.6359	13.1324	12.497				15.0122		11.0444	11.8329		13.4807		13.6421	12.303		10.5642	9.70849	9.88204	11.9512	10.1485	20.6189	11.8869	9.3291	6.24017	11.8292	7.69449
2	98	Th+	32 hr wd	6	12.2847	19.3571	6.44781	14.9132	13.8141		9.52234		18.6804	12.9354		12.1266		12.7597		8.44265	16.6312	14.9127	11.971	13.3242	12.7572				15.6689	17.2683	11.7326	12.7729		13.3037		13.2402	13.179	13.7031	9.05521	10.8206	10.3907	11.665	11.3618		12.9002	11.4161	6.29092	12.0628	7.52475
2	99	Th+	32 hr wd	6	10.3629	15.7459	6.18912	13.8142	12.1283	18.9951	11.1167		16.1529	12.6326	17.0676	11.939		12.324	13.5568	7.61826	12.3461		9.66877	11.9679	12.1163	15.5388		11.9089	17.2342	12.7484	9.76203	11.8845		12.854		12.128	12.5678		10.4704	9.94683	9.86237	12.7074	9.76234		9.86336	8.07026	5.28998	12.1018	7.079
2	100	Th-	32 hr wd	6	11.9792	14.7278	6.76291	12.1286	12.6935	20.5943	10.0145			13.4198		13.3974		13.9471	15.3054	8.42225	14.679		10.6164	14.5744	12.9463	15.6225	19.0389		15.1752	15.7188	8.87275	12.9972		23.0249		14.3544	14.6212		11.7453	9.67203	9.81066	11.3509	9.46001		12.6754	9.54578	6.28042	13.5522	8.70558
2	101	Th+	32 hr wd	6	10.8429	14.433	6.86887	12.992	11.9481					13.9785		13.3041		13.3547	13.9713	7.93678			10.7199	13.6002	14.9649						10.407	13.8719		13.3203		15.5738	14.1745			10.315	10.975	13.1043	9.69143		10.0891	9.05716		13.7587	8.31624
2	102	Cd11	EtOH	8	13.6253	13.1256	7.98952		14.4742	22.6378			18.025	13.8825		13.8031		19.1994	13.2702	10.7816	11.8421			13.6564	16.2544				14.7886	14.0571	12.6092	10.9632		24.7243			15.7152		10.809	12.2998	12.9343	12.684	12.8127		23.4394	15.2642	7.31541	13.8095	9.20823
2	103	Cd11	EtOH	8	11.4694	11.3121			10.8182		10.8978			12.3107		13.482	15.2266	12.7425	12.4108	8.22364	11.5318		13.441	11.9087	12.3517	15.1888			13.38	11.385	9.99435	9.29806		12.6265			12.4732	12.8141	9.33951	9.37379	8.7661	10.0114	9.87944		13.4278	11.1134	5.25918	12.9755	4.7613
2	104	Cd11	EtOH	8			8.94358	20.7743	17.5776		15.8748			14.7511		19.778		14.4736	12.898	11.8144	13.2914			23.4001	22.5711				16.8891		15.2355						15.5621		13.6266	12.43		14.3743				13.5604		20.0711	11.3615
2	105	Th-	EtOH	8	11.6544		7.06314	14.3741	13.2931	19.2728	9.69249	25.8751		11.9187		12.9135		13.4004		8.88844	14.0661		14.1594	13.4393	12.4929						9.92407	13.7166		14.6142		12.9514	12.8035	13.9701	10.9647	10.3392	10.4007	10.9833	10.9613		15.0871	11.3997	6.77713	12.9644	11.415
2	106	Th+	32 hr wd	9	12.4477		7.51164	14.7935	15.1345	20.9228	19.5357			13.8889		7.83954			15.8329	9.36519	16.7251	12.7795	14.7475	16.1401	15.7352				17.7505	15.7523	12.4489	14.2521		16.9989				15.6879	10.5629	12.0388	11.6296	12.7824	12.2404		14.2475	10.865	7.20196	8.08863	8.18283
2	107	Th+	32 hr wd	9		16.2993	8.3683		13.9827		16.2741			15.7995		15.1607		17.137	16.398	9.91349			16.3272		23.4788						12.8368	15.7846		18.3786		18.3874	15.4325		11.2371		13.215	16.0239	13.4306		12.8466	11.6306	8.21947	15.0429	10.0054
2	108	Th-	32 hr wd	9	13.0429	25.4119	9.36621	17.6756	15.3855		13.6456			12.5099		8.6291		13.3729	15.8758	10.894	24.7253			12.4773	11.6594						12.8998	12.396		13.0446		13.1067	13.1979	13.8966	12.2844	12.9418	12.82	14.4761	14.0157		14.7565	12.1479	7.72165	8.68884	9.28667
2	109	Th+	32 hr wd	10	14.2449		12.1236	21.29	15.2627	16.822	13.3386		16.9565	11.769		12.1295		13.118						12.5081	11.7993							11.7807		12.7815		13.6064	14.1135	13.6967	12.9117	16.0514					15.6298	16.1542	7.29618	12.0296
2	110	Th+	32 hr wd	10	16.0033		13.5638			20.2259	15.8439			14.2485		12.0838		15.4922						14.2915	13.6819			14.6906				12.824		14.5579		15.0118	14.424	15.2917									9.41843	12.3714
2	111	Th+	32 hr wd	10	14.5403			20.1247	15.5904	22.5977	15.6267			22.4582		21.9841		17.1746					13.7418	17.3874	22.6484		22.861				14.2472	20.9769				21.9269			14.8663		20.8238	20.4338	13.6232		23.7869	13.9515	10.0906	21.8262	13.0507
2	112	Th-	32 hr wd	10	12.8442		7.5574		13.1907		10.9956			14.0653		13.2705		13.7198	16.6688	9.38365			13.7505	13.6747	14.0882						10.2963	13.1166		16.2187	11.9343	12.8656	13.0552	15.3432	10.7964	10.6296	11.4387	11.6606	10.5359		14.1706	11.1904	6.90559	13.4196	11.153
2	113	Th-	32 hr wd	10	13.5817		8.49677		20.5524	24.5979			18.1531	11.7071		13.4525		13.2953		10.8184				15.0856	14.7632						13.2777	15.6988		18.7862		16.6338	12.6751	16.3398	11.764	11.9796	14.6434	13.0099			17.7172	14.5794	10.2995	13.5133	11.5534
2	Technical Replicate_91	Th+	8 hr wd	5	11.7881		7.47852	12.9939	13.6867	18.1015	12.7429		22.2198	11.9957		11.9795		12.471	16.6883	9.23566			14.024	12.0266	10.978			12.9256			12.2934	11.9827	16.5645	12.164	11.7073	11.943	12.6263	13.2909	12.6494	11.9818	11.7849		11.6736		11.8415	10.2151	6.3837	11.9958	12.0935
2	Chip 1 Replicate_11	Cd11	Control	2	10.9645		5.45968	10.3942	11.3455	19.2735	8.50782		24.3628	11.2182		10.5775		11.5928	9.74161	7.43385	11.0725	7.79107	11.7685	11.2032	9.94528	13.7034		12.0723	12.5235	10.2304	8.86594	7.0064		11.7884	11.9878	12.0456	11.5151	14.5536	10.3618	9.2286	8.78445	11.5849	8.77049		13.0216	10.9333	4.95418	10.6258	5.63232
2	Chip 1 Replicate_18	Th-	176 hr wd	3	12.897		7.16256	12.7858	13.1802				24.6892	12.5777		11.2162		14.5255		9.26304			13.3898	13.4346	11.5996	16.2041		13.5401	16.6581		9.93002	14.5211		14.4202	12.8019	21.4631	14.5083		10.9477	10.9118	9.79965	13.8098	9.69012		13.2785	11.3713	6.08257	11.2263	7.72579
2	Chip 1 Replicate_25	Cd11	8 hr wd	5		12.8389	6.94352	14.6615	13.9189		15.1379		18.765	16.0613				14.2099	15.2646	8.8704	12.4457	14.7837	14.1832	13.4808						12.2225	12.069	11.3252		23.0152		16.2764	14.0948		10.085	11.4916	12.5222	12.464	12.2401		11.5205	10.7928	6.26774		8.89949
2	Chip 1 Replicate_40	Th+	32 hr wd	6	12.1338			18.1704	13.2537		14.7671			13.2338		13.3648		13.0889	15.2265	9.08967	14.1152	12.0536	13.4696	15.0088	12.3632	16.4594			13.764	14.7732	11.1211	9.64946		13.7048		12.9587	13.6763	14.4612	9.0224	10.6169	9.78959	10.7111	11.1432		12.608	10.8277	5.87546	13.326	9.89801
2	Dilution Series	488 pg	Rat Brain mRNA	NA	10.9408	13.1079	6.7434	13.573	12.1049		12.6793		16.3616	14.8261	14.458		14.1919	14.562	12.9506		10.0647	8.93284	13.5975		21.8632	15.4586			11.917	15.4497	10.8375	12.5286	14.6453	13.6382					11.7238		13.4335	11.4075	11.5893	13.4189	14.6082	16.06	7.24088		11.4647
2	Dilution Series	244 pg	Rat Brain mRNA	NA	10.4807	13.9383	5.87915	11.5182	11.5746		12.4571			13.8084	13.5956		13.5252	13.9092	12.6984		9.61784	8.38098	12.6945		14.8299	15.3759			11.5881	14.0354		12.0656		11.9754			15.924		10.9318		11.4882	10.9597	11.2079	12.428	14.6307		6.5343		10.6491
2	Dilution Series	122 pg	Rat Brain mRNA	NA	9.07722	11.7078	4.68816	10.8755	9.73164		10.3099		13.658	12.0437	11.5326		11.0182	12.5084	11.3102	9.90781	8.0756	6.72386	11.0469	14.5015		13.7849			9.62317	11.845		9.49969		10.508		12.7781	14.1107	12.4369	9.35975	10.2821	10.35	8.96491	9.30592	11.2518	13.5319	13.6175	4.97534		9.32276
2	Dilution Series	61 pg	Rat Brain mRNA	NA	8.01366	9.81492	4.04867	9.22287	8.38651		8.97228			10.6909	10.6289	15.6181	10.8664	10.7469	9.67154		7.30856	5.52918	9.66089	11.5823	13.3258	12.3766			8.38651	11.1528	7.48809	8.28308	12.0568	9.37402		11.5941	11.9238	12.6395	8.48944	9.17524	9.46644	8.43455	8.64663	10.2318	12.6054	13.5446	4.33919	15.7846	8.05251
2	Dilution Series	30.5 pg	Rat Brain mRNA	NA	6.38797	8.39505	3.53891	7.71821	7.20818		7.89565	9.98404	10.0318	9.32059	8.143		9.23578	9.63187	8.16555	7.07285	5.80398	4.57061	8.17526			9.54955			6.21282	8.47872	5.98978	7.1581	10.5467	8.02719		9.77055	10.2022	9.63127	7.00608		7.77558	6.69421	6.7012	8.00497	10.5047	10.2756	3.52326	12.4307	6.57609
3	114	Th+	176 hr wd	1	12.3659		7.63104	14.4927	13.83		11.8793			14.3519		12.7607		13.2622	13.9924	9.15337	16.1065	15.66	12.4558	13.3931	13.1053	15.4185		14.5656		13.0434	10.3345	13.1069		13.586	11.015	14.7958	12.872	15.0181	9.05541	10.1919	9.69885	10.8741	10.4216		12.2324	9.33656	5.7162	12.6964	8.02061
3	115	Th+	176 hr wd	1	10.8802	13.965	6.51039	15.6435	12.5879		14.6558			14.4569		8.08358		12.7258	16.511	9.17346	13.5372		12.0788	12.3326	14.2239	16.0743				15.7588	9.62782	11.9083		14.5444	11.3866	14.6495	13.0958	15.4963	9.0515		9.60406	10.3537	10.3259		12.8485	10.4545	5.35719	8.14629	9.00974
3	116	Th-	176 hr wd	1	11.5155	14.5103	7.12072	13.2029	17.6343				16.4246	11.909	22.6065	7.80955		11.7962		8.81106	12.6581		12.9563	11.8164	10.4294						10.2605	12.5292		12.8911		12.7984	12.3012	12.1506	10.7235	10.8748	10.6484	12.5663	10.9171	18.7056	11.1784	9.41882	5.87827	7.53216	8.42179
3	117	Th-	176 hr wd	1	13.2841	16.1856	7.48225	18.0539	16.4462		13.3788		16.7441	11.8725		10.3686	23.6012	12.7308	14.3745	10.706	14.0403		15.5344	12.1002	12.6548				15.0965	14.4538	12.0173	11.2098		13.4885	11.151	13.2336	12.6621	13.1496	10.6244	12.5019	11.9208	11.7498	12.7888	21.7632		12.2803	6.75248	10.1917	7.92177
3	118	Th-	176 hr wd	1		21.9873	6.81643		15.1477		12.4915	19.228		15.0813	24.1661		23.4892	13.6033		9.06936	17.2684				13.414		19.4043				10.8223	14.1277		15.9042		14.7341	14.4505		9.20527	10.6586	10.7854	10.934	10.8537			12.7182	6.04354	13.056	9.46879
3	119	Cd11	176 hr wd	1		22.938	6.52156	15.1726	12.8741					13.1742		12.3622		13.3015	12.2214	8.58913	11.627		13.7633	13.1707	12.9645		20.9067		15.2307	12.357	10.3306	9.49668		15.8469	11.3596	14.4235	13.3671	13.5305	9.17419	10.7322	10.0381	11.1583	10.6292		18.2077	12.5607	5.64895	12.1789	5.91231
3	120	Cd11	176 hr wd	1	12.0939	13.6421	7.11622	15.828	16.1039	15.8989	11.3016		16.7176	11.0174		10.6613		11.1623	15.0805	10.7717	12.708		13.9984	10.7559	10.3654			13.7546	14.853	13.7715	13.1453	9.93334		10.9364	11.2475	11.157	11.0901	12.3895	10.7806	12.2299	11.7584	13.9694	12.0051		12.8988	12.0931	5.99735	10.5766	8.80616
3	121	Cd11	176 hr wd	1	12.3557	13.8197	7.32968	15.9117	15.9936	16.3376	11.5233		16.7069	11.1173		10.8887		11.3185	15.0497	10.9737	12.7449	22.3817	14.3334	11.0078	10.4534			13.9676	15.1497	14.115	13.2364	10.2405		11.0604	11.522	11.3913	11.295	12.6607	10.9232	12.5131	12.1168	14.0653	12.1954		13.0801	12.2579	6.2024	10.7942	8.91731
3	122	Th+	Control	2		19.5174		15.3166	13.6364			15.1311	16.3772	12.059	23.2131	12.5103	21.4794	12.854		8.60887		12.2429	14.2912	13.311	12.5495	18.3805			14.7335		10.3486	11.2762		14.0648		16.0737	13.2485		8.94016	10.4912	9.61429	10.8658	10.6681	21.0583		11.0722	5.91498	12.3256	6.98033
3	123	Th-	Control	2	11.6856	11.7862	4.85451	12.0235	13.4432	18.6209	13.6334			13.301		12.4427		12.4924	13.3568	7.87836	14.6033	14.5334	12.0911	13.5118	10.0883			14.1917	18.3992	25.7925	8.77042	12.3135		15.1172	12.8921	13.5102	14.0979	13.8274	7.72706	8.22688	8.65406	8.2569	8.176			11.4187	3.91227	12.3781	8.77444
3	124	Th-	Control	2	11.3026		6.26322	15.4265	12.1825		14.5077	19.0624	15.6853	13.0784		13.0663		12.7691	13.1257	8.22568	16.5764	15.1699	11.6959	13.7393	11.4366	15.0509	19.5013		13.3636	12.3614	9.05548	8.32093		12.2698	11.2742	12.9117	12.789		9.63447		9.76849	10.2034	9.11726	14.4743	11.7188	9.4551	5.19857	12.9442	7.32049
3	125	Cd11	Control	2	13.5287	21.3041	9.78968	18.7434	17.1022					14.8944				18.6035			13.4196				22.9165				14.5879			16.2745				16.5168	15.41				14.1813	17.0487				14.2143	10.2437		8.56442
3	126	Cd11	Control	2	13.8376	20.8627		13.6098	14.7958		16.1512			14.6296				14.5084	11.9303				13.5924		13.4237	17.5611			13.318		12.0065	9.14503		17.5851		17.737	16.3141		10.7144	11.8798	10.7463	12.69	11.7166		13.1489	13.0793	7.38029	13.1906	8.12287
3	127	Cd11	Control	2	10.2871	12.8838		11.95	12.9775		10.4455		15.2712	9.99241		9.48597		10.4531	11.4034	7.82388			11.7982	10.6227	10.0798	15.6848			12.6735		9.1322	8.11574		10.5364	11.5393	10.7223	10.6781	11.5278	8.13901	9.79101	8.98715	10.4786	9.10257		11.4973	9.27345	4.45014	9.42634	7.11689
3	128	Cd11	Control	2	13.6024	20.3212		16.5689	14.0156		14.8142			14.9377		13.1452		14.4395	13.068	10.4068			14.4352	14.7554	14.5105			13.3589	14.1385	14.0821	12.0982	10.3218		15.6662		14.1552	15.6269	14.368	11.3477	12.522	11.3116	14.1288	12.8274		16.2535	15.842	7.28421	12.87	6.9413
3	129	Th+	176 hr wd	3	11.8119	20.7983	6.85177	13.4224	13.3696		13.461		18.7836	14.6905		15.1296		14.5328	13.3774	8.49404			12.7898	14.0189	13.332	15.4936		13.0016	15.7575	14.3491	10.566	11.2364		16.5122	11.841	14.2798	15.6626	14.757	9.09988	11.3171	9.89054	10.2404	10.653		11.6652	10.4652	5.56624	15.1317	8.95381
3	130	Th+	176 hr wd	3	12.1691	15.5572		14.5415	14.106		14.1308		22.748	14.091		7.93125		13.863		9.22837	15.9779		12.2349		12.4259	16.8587		13.9833			12.1053	14.4148		14.9289		14.3356	14.9729	15.8977	10.8452	11.9617	11.0168	13.1728	12.0532		11.324	10.5763	6.84282	7.84917	9.64864
3	131	Th-	176 hr wd	3	13.4715	22.5191	8.87114	15.144	15.1215			19.9709		17.7196				15.9859			16.3356	18.2024	16.5272	15.0078	15.6686						11.7026	14.5918		16.2169		14.6586	15.0734	15.477	12.798	13.4505	12.0765	13.6669	12.5632		15.7717	13.6971	8.04427		10.2433
3	132	Th-	176 hr wd	3	13.6169	23.7878	9.18079	15.4362	15.5377			20.8686		17.8485				16.4207			16.4822		17.0011	15.1318	15.8261						11.9164	14.8651		16.5958		15.0384	15.4806	15.6418	13.1005	13.6957	12.3246	13.8953	12.7629		16.1019	13.893	8.297		10.6597
3	133	Cd11	176 hr wd	3	12.7999			13.7133	15.4193					15.5979		6.41068		14.6441	12.0504		15.6229		12.9844		15.7352			13.6915		13.8898	11.9229	11.5241		17.1436		16.7257	17.1866	15.4569	12.473	12.4792	10.8095	13.1912	12.9822		12.6541	12.2791	7.33312	6.18529	7.59867
3	134	Cd11	176 hr wd	3	14.655	16.2458		14.6583	13.1908					15.0733		12.2954		17.6577	11.2313		13.8683		17.217	16.0656	14.2213	17.0045			14.1921	11.9615	13.0355	9.31269		16.3968	11.2758		15.8628		13.2558	16.1534	12.7508	15.0276	14.9099			14.3807	7.77482	12.1841	6.74537
3	135	Cd11	176 hr wd	3	13.2463	25.2712		15.1158	15.2706		12.7571							15.9119	12.8833				15.454		13.2341				13.8466	14.1901	12.1476	10.9223		15.1199		15.8147	16.9863		12.8015		12.2065	14.3459	12.5699	20.369	13.1878	13.2638	7.85965		9.90952
3	136	Cd11	Control	4	12.6224	14.8452	9.30482	17.9563	21.8346	15.932	13.0825		19.4925	11.927		12.5499		12.5683		12.3028	15.9181		13.0771	12.6123	11.7777			14.2933		15.8687	15.8144	12.0653	17.3489	13.1249	12.1176	12.9421	12.4968	13.9284	11.4755	13.0421	13.777	16.1347	15.3636		14.9602	13.3838		12.538	10.3252
3	137	Cd11	Control	4	14.6135	18.5716	10.102				15.9946		17.0088					15.0488	14.1773					13.6924	15.3291					14.8447		12.6712		14.4845		15.5362	15.2855		12.5194	12.4366	12.5772	13.898	14.3109					13.3455	11.4428
3	138	Cd11	Control	4	12.7102		8.70471		15.0028	15.7555	12.3859		17.7286	12.4973		11.6706		12.0186		11.3857	16.3821	16.0007	16.7767	12.538	12.0918			13.8081	17.0315		13.5967	11.8438		11.9717	12.7	12.8451	12.836	13.1822	12.0599	12.9925	12.2136	14.4001	13.4763	25.3336	14.8692	12.1476	6.73456	11.579	9.91904
3	139	Cd11	8 hr wd	5	14.781	16.1339	6.98329	16.6834	16.5054		15.2335		19.0908	16.0436	26.8107			16.7372		10.0756	13.3068	14.1573		13.5089	15.2405				18.5496		12.9546	17.1099		15.8001		19.3354	14.5615		9.34718	11.7166	11.3082	10.6212	11.8694			13.9508	6.09095		9.29373
3	140	Cd11	8 hr wd	5	14.078			15.905	15.5686		16.4704			13.5311	24.4055	14.757	20.735	14.4548	15.2662	9.42992	14.1295		16.7319	14.3306	13.8662		19.4385					11.9711		17.2692		18.1155	13.5853		9.9991	10.651	11.0706	11.3268	12.8546			12.0169	6.38624	14.7696	8.80351
3	141	Cd11	8 hr wd	5	14.3304			15.9529	15.5481		16.6774			13.5491	23.4519	14.8327	21.174	14.5876	15.4418	9.57408	14.2015		17.0139	14.3578	14.0625		18.9974			16.9686	14.6842	12.2515		17.2332		18.6992	13.8098		10.2514	10.7401	11.2608	11.5816	12.9283			12.1177	6.44733	14.6969	8.72578
3	142	Cd11	8 hr wd	5		14.8165		12.8723	13.4152			18.9105		11.7784	22.8612	11.9612	21.9843			8.74311	12.8431		14.3067	12.7768	13.3981	16.7275			13.9566		12.14	11.6315				13.3466	12.8437		9.59902	9.5662	10.3859	12.0318	11.6854			11.9092	5.95732	11.7508	6.29257
3	143	Th+	8 hr wd	5	12.3608		7.29053	22.5881		16.6434	11.2449		22.0483	12.453		11.8623		13.5062	16.7732	9.62222			15.9268	11.913	11.625			13.4322	16.1708	14.2715	11.8196	11.6081		12.8889	12.4249	12.2029	12.366	15.5261	10.4922	12.6126	10.8471	11.7257	11.8344		11.9826	11.6416	6.53477	11.892	12.1086
3	144	Th+	8 hr wd	5	11.156		7.75663	21.2489	16.1701	15.9209	10.0266			11.6441		11.4181		11.7973	14.8215	9.67872	13.9122	16.9679	14.5084	11.6033	10.8889			12.9938		16.9095	12.376	11.3803		11.7562	12.7674	11.9269	12.3768	12.9022	11.7263	13.0929	12.9062	15.9117	12.2649		12.0388	11.2419	6.32885	11.2283	11.236
3	145	Th-	8 hr wd	5	12.3606	16.2334		13.1163	17.0603		11.961	17.3373	18.3712	12.5153		8.7232		12.28	15.649	9.4913		20.8544	15.2281	12.6374	13.1988	15.9496			15.9005		10.5228	12.9667		11.9629	12.809	13.0024	12.4759	14.0957	11.2161	10.87	10.8956	12.4194	11.2611		12.7904	10.241	6.11857	8.88402	8.81782
3	146	Th-	8 hr wd	5	13.084			21.1417	16.4824		14.1715		16.4043	12.875		12.0242		12.974		10.4613			14.8414	11.712	12.7591		23.0493	13.4415	18.0108		11.773	13.0861		15.073	12.4752	12.7574	12.6594	14.3677	11.9045	13.4355	11.8946	14.9987	12.176	24.0107	14.9315	13.764	6.62096	11.8361	10.9694
3	147	Cd11	32 hr wd	6	13.1724	20.7584	7.83491	13.7692	15.183		12.1544		16.5725	12.3259	21.3441	12.4435			13.8159	10.4278		12.8343	15.2087	13.5387	12.4347			13.7565	14.0362	15.5009	12.6119	12.0626		12.626		14.8163	13.5623	14.8199	11.2305	11.6006	12.4546	12.3521	12.9855	16.2042	15.296	12.7709	6.7978	12.4468	7.9034
3	148	Cd11	32 hr wd	6	12.8135	16.7198		13.2521	18.8138				16.5676	14.4847	22.5118	14.0151		14.1632		10.1059			13.1791	14.5158	18.8433				14.8166		11.7258	14.0338		17.8671		16.3636	15.5473		14.7961	11.7341	11.7269	14.2392		17.5349	12.5803	10.7227	7.66616	14.0313	8.54245
3	149	Cd11	32 hr wd	6				15.1485	15.7067					13.876	27.9887	13.5245		13.9958	12.2639		12.4522	13.1379	15.8946	13.9676	12.7967				14.0675	12.5693	12.9427	10.2899		14.3151		14.0765	15.3684		12.1836	12.8064	12.9065	14.1084	14.0535	18.0658		13.1216	8.0374	13.4314	8.9779
3	150	Cd11	32 hr wd	6		16.1963		14.7001	18.6754				15.142	13.8823	21.4538	13.3253			12.3797		14.049	12.318	12.9207	13.9121	15.2423				13.6498		12.1778	11.3748		15.7135		15.3058	14.6737		12.5694	11.8282	12.7265	15.1159			12.9122	14.8087	7.99015	13.2892	6.84526
3	151	Th+	32 hr wd	6	11.747	22.0735	6.82841	12.0307	13.2429		14.8901			14.5178		14.0488		14.0313		8.64256	16.5032		10.0731	13.2385	13.7788				17.282			15.7752		14.5541		14.6273	14.2993		12.0753	11.3238	11.0219	14.1255	11.3391		10.835	9.22336	6.29479	13.8954	9.03869
3	152	Th+	32 hr wd	6	11.7049		7.23832	12.1902	13.4585		14.6868			14.6056		14.233		14.3396		8.53525	16.5701		10.2443	13.4103	13.6946		19.3084				11.7123	15.7654		14.6502		14.6806	14.2065		12.1585	11.4936	10.9978	14.2102	11.321		11.0044	9.355	5.93799	14.128	9.27867
3	153	Th+	32 hr wd	6	11.569	18.0717		12.3598	13.81				17.1496	13.6759		13.8261		13.519		8.82741			11.6157		17.8434	21.7909			15.5574	16.4493	13.2857	14.1219		15.1666		14.14	13.9031	14.643	11.4563	11.489	11.8726	13.1415	10.4938		11.7381	10.6511	6.10799	13.747	8.81515
3	154	Th+	32 hr wd	6	10.9177	14.2248		15.3023	13.31		10.3027		16.218	12.6504		12.5824		13.2098	14.1168	7.60497	14.1152	12.9674	10.2262	13.133	11.5941				16.1923	14.7453	10.5824			13.1947		13.3958	13.5511	14.3294	7.85794		9.63957	9.97776	9.55898		10.9168	9.07061	4.54231	12.565	6.71831
3	155	Th+	32 hr wd	6	13.349	15.4607		17.0873	14.9673		14.5228			15.5996	19.2325	13.6523		15.5459	17.056	10.7577	16.6178		13.9496	13.8582	21.9554	14.7973			15.8418	18.7179		13.4779		14.8893			16.0863		12.2939		12.3414	12.963	13.5067		14.0458	12.3857	8.09539	13.5321	9.93904
3	156	Th+	32 hr wd	6		19.4294	7.7311	15.8074	14.7586				17.1309	15.639	22.4585			17.1018	15.5803	8.89535	14.3854	15.1626	11.7267	17.9289	13.7013	15.7577			14.7783	13.5679	11.6469	11.0371		15.0061		16.2586	16.0173		10.0081	11.942	11.1479	13.4246	11.4914		12.2436	9.81616	6.59744		10.0616
3	157	Th-	32 hr wd	6	12.9851		8.47445	13.5982	14.5446		13.3965			13.2793		13.5838		13.083	16.7003	10.1706		11.9756	13.768	12.1676	12.6489	14.7225			14.5881	16.4728	11.6417	12.9328	19.748	13.2527	11.95	14.0685	13.835	14.6625	11.9021	12.1827	11.0207	16.2621	11.9738		14.471	13.1959	7.43391	13.5921	8.51
3	158	Th-	32 hr wd	6	13.5203	23.3841	8.27396	15.0997	15.6893		11.1505			15.1137	19.3903			14.8952		9.84616	16.557		11.575		16.5606			13.9289			11.7316			15.2217		16.7658	15.59		10.6076	10.6339	10.6379	12.8252	12.2006		14.3364	12.0958	7.61098	14.121	10.7501
3	159	Th-	32 hr wd	6	13.9946			13.1209			11.6057		18.1359	14.5434		12.992		13.0317					13.8648	13.365	12.9785				15.7044	17.0049	12.4261	15.3329		14.8201	12.4604	13.9961	13.8162	14.0153	11.9914	11.7695	12.4018	14.3062	12.7709			13.4377	7.80512	13.03	8.64133
3	160	Th-	32 hr wd	6			9.20692										23.7422	18.0048			15.0383				22.1177						16.8745	15.7146				15.343	16.1845		13.1018	13.8453	13.4826	15.4315	16.2024			14.144	9.44627		12.0207
3	161	Th+	EtOH	8	11.7868	14.5812	6.01631	13.9354	13.8529	19.0576	13.5817			12.7614		13.3467		12.6366		8.13423				13.729	14.1707			14.0562		22.3774	10.7766	13.6219		15.6372	14.0451	14.4988	12.4914	15.7934	8.43865	9.43838	9.11676	9.23107	11.6997		10.3406	10.4115	6.03483	13.2627	10.2825
3	162	Cd11	EtOH	8		14.2638		14.5035	15.6294					14.0644		15.4364			12.6848		15.6703	13.8164			15.0668				13.9075	12.0025	13.9989	9.90035				17.5257	19.6317		12.6465	13.5025	13.1089	16.0086	15.6226			13.7373	9.21461	15.4719	9.44865
3	163	Cd11	EtOH	8	13.5858	22.7387					12.6738								16.208	11.4046	16.0454				15.4277						13.8059	15.0696			12.1741	15.7814			14.5261	14.2523	12.7962	14.8536	13.2891		15.7707	13.3783	8.65754		9.45421
3	164	Th-	EtOH	8	12.0702	23.2775	6.72591	15.4707	14.3847		13.1659			13.4433	23.4548	15.4373		14.0993	15.0989	8.9039			15.2666	13.2814	12.3769		18.8429	13.2908			10.5925	12.7541		15.757	11.7451	15.4269	13.8011	15.3323	9.34394	10.4691	9.42592	10.7777	10.7663		14.4739	11.2176	6.21741	15.2866	11.5259
3	165	Th-	EtOH	8		13.5505		15.7996	16.1495			22.824		15.261				14.1099		9.57102	15.8116		17.0884	14.2208	13.9357	15.4377				19.057	10.992	18.131		17.1708			15.3347		10.1116	10.2966	10.6881	11.4594	10.9683		15.9552	11.9346	6.62735		11.8129
3	166	Th-	32 hr wd	9	11.3876	21.7932	7.75328	13.7371	14.9957					15.6273		10.9544		15.382		9.29349			13.8918	15.3101	11.4981		19.4424				13.48	15.7161				16.3766	13.6075		13.1904	13.2475	12.9415	14.5213	11.3937		10.3882	10.2944	6.87679	10.823	10.2143
3	167	Th+	32 hr wd	9	15.6605		11.1648				15.5			13.3283		15.4999		13.875				22.4265			15.3516							13.3516		14.4187	14.5663	14.4811	15.2845	15.1225	14.4861		16.3062		16.4418				9.92154	15.5563	15.3385
3	168	Th+	32 hr wd	9	15.7453		11.3073				15.85			13.4602		15.8993		14.2354				22.3386			15.5752							13.5562		14.6755	14.5718	14.4913	15.5812	15.2396	14.9268		16.6719		16.5237		23.2899		9.99824	15.793	15.3557
3	169	Th+	32 hr wd	9	11.3371	20.9362	7.13021	15.876	15.1322		12.1127		17.1183	14.3678		9.62801		13.1991	23.8449	9.02765	13.5399		13.8001	13.2111	9.75285			13.2825			12.0352	13.3774		14.8831	11.0987	14.0965	12.8646		11.9376	11.1474	10.707	14.9635	12.0512		11.5442	10.2073	6.31262	9.62048	7.2942
3	170	Th-	32 hr wd	9	11.9058		9.17654	16.5756	16.8452		12.4236	23.9768	17.619	11.299		11.1891		12.7564		10.6818				11.8944	11.0329	17.3651		13.5051			12.184	12.9183		12.7195	11.8948	12.4525			11.9776	12.7663	12.4831	14.1149	14.2675			13.4421	6.43933	11.1467	10.6419
3	171	Th-	32 hr wd	9	13.1421	23.6738	12.0113	18.8157	21.7688		13.5985		16.876	13.0273	24.9279	11.8952	23.682	13.2864	22.8923		19.2044	17.4219	21.3096	12.9788	11.2116	24.0593		14.079			20.3152	12.5706		13.999	11.7529	12.9223	12.4461	13.9448	12.9751		22.9985	21.1247					7.66463	11.8611	15.5618
3	172	Th+	32 hr wd	10	13.7865	22.0864		16.5661	16.9407		13.2525		16.7572	17.5253				16.5741		10.5869			13.3966		14.8606			15.3052			13.1299	15.1143		16.5309		15.9141	14.6973	15.2634	12.5982	12.9803	13.0268	14.074			14.6528	13.3946	8.25839
3	173	Th+	32 hr wd	10	16.0917			16.6366	23.4167	17.1724	15.3518		18.281	13.6562		14.972	20.9992	13.3806						14.5416	14.227			16.081		20.5225	15.4374	14.3483		14.0146		17.998	15.1276	15.173	15.3822	15.9497	15.6735				15.239	14.7621	9.03493	14.9002	15.5715
3	174	Th-	32 hr wd	10	17.7407	20.6396		19.5106			16.7365		19.1053	16.7062		14.411		15.5166					15.5535	15.4501							15.5092									15.2751	16.0536					16.0218	11.3938	14.4249	12.291
3	175	Th-	32 hr wd	10	17.8392	20.9435		19.5766	23.6308		16.7697		18.9962	16.6761		14.6532		15.7582					15.6919	15.672							15.6124									15.7047	16.4145	23.8331				16.3088	11.5896	14.668	12.5401
3	Technical Replicate_122	Th+	Control	2		19.7528		15.4444	13.6663				16.3803	12.2844	23.1158	12.6691	23.3769	12.9157		8.77839	16.2781	12.2812	14.3186	13.6871	12.7938				14.911		10.5775	11.4571		14.0272		16.4477	13.5595		8.96774	10.5871	9.79076	11.1233	10.8055			11.1956	6.1077	12.5792	7.19561
3	Technical Replicate_126	Cd11	Control	2	13.9833	21.2015		13.8176	14.9762					14.9013	20.192	13.4593	24.2943	14.5627	12.209	10.9586			13.8032	16.4783	13.633	18.4028			13.4512	14.1111	12.3385	9.40966		18.4614		18.2815	16.3353		10.8825	12.1358	10.7827	13.0588	11.9419		13.3299	13.2673	7.54699	13.2967	8.3036
3	Technical Replicate_132	Th-	176 hr wd	3	13.8379	23.2125	9.29663	15.6227	15.6307					17.9699				16.3372		11.2195	16.642		17.0212	15.4098	15.8809						12.1154	14.8992		16.7142		15.126	15.4938		13.1576	13.684	12.5107	14.0433	12.9133		16.2536	14.0559	8.36303		10.4967
3	Technical Replicate_166	Th-	32 hr wd	9	11.745	21.1888	8.12846	14.2195	15.2846		19.9446			15.7853		11.2185		15.7682		9.4784			14.189	15.695	11.7286		19.4325				13.8276	15.6618				16.6686	13.9031		13.4013	13.5727	13.3151	14.9546	11.7224		10.8102	10.6556	7.41885	11.2533	10.4226
3	Chip 1 Replicate_11	Cd11	Control	2	10.8577		5.3041	10.386	11.192	16.7929	8.22792			11.1714		10.6606		11.1888	9.783	7.31874	11.1264	7.85992	11.7634	11.2196	9.94829	13.5697		12.0001	12.0637	10.2794	8.83002	7.20267		11.3243	11.9884	12.0807	11.3219	14.3425	10.2928	9.00613	8.83437	11.5381	8.64229		13.0268	10.8373	4.70581	10.526	5.03179
3	Chip 1 Replicate_18	Th-	176 hr wd	3	12.8824		7.11624	12.7366	12.9299		13.82			12.7719		11.3396		14.2593		9.29526			13.3736	13.3316	11.6223	16.3725		13.3761	16.5578		9.87652	14.5747		14.1436	12.8913	20.2828	14.4812		10.8467	10.9724	9.72621	13.3668	9.60575		13.1769	11.3783	5.89486	11.1296	7.61118
3	Chip 1 Replicate_25	Cd11	8 hr wd	5		13.2006	7.17952	15.1707	14.1829		15.3165							14.2553	15.5403	9.24821	12.7076	15.2376	14.5047	14.0549						12.4591	12.4876	11.7044				16.913	14.4422		10.4725	11.6935	12.7256	12.7366	12.5145	24.5756	11.8685	11.1563	6.58114		9.1352
3	Chip 1 Replicate_40	Th+	32 hr wd	6	12.5112		7.41123	18.9137	13.5328		15.0787			13.5768		13.8889		13.2363	15.687	9.47586	14.4576	12.8242	13.9226	15.5086	12.7272	16.9013		14.0412	13.7934	15.3136	11.6072	10.2663		14.0548	12.7432	13.4639	14.0002	14.8852	9.38946	11.0049	10.25	11.1708	11.5506		13.0605	11.2771	5.84687	13.7893	10.2091
3	Dilution Series	488 pg	Rat Brain mRNA	NA	4.8461	7.52244	2.99598	6.17561	5.6398		5.73001	9.74119	9.34053	7.90728	7.00346	13.6355	7.34682	8.17376	6.76531	5.84472	4.66215		6.44054	10.716	10.358	8.82998	18.7337	7.55583	4.65839	7.50829	4.63741	5.79722	9.66456	6.82754	11.9776	9.53757	9.18087	9.07392	5.64682	6.1675	6.15806	5.27508	5.39186	7.13822	9.75058	10.5457	2.5	13.6198	4.54662
3	Dilution Series	244 pg	Rat Brain mRNA	NA	5.10971	7.85298	2.5	6.91872	5.85908	15.9672	6.15133	10.0929	9.53146	8.3765	7.34662		7.94384	8.70617	7.35414	6.30814	4.88279		6.95779	11.9871	10.2726	9.64364		7.87205	5.16471	7.86123	4.61849	6.27867	9.81083	7.00084	12.3501	9.45688	9.95796	9.2413	5.73573	6.20357	6.39206	5.55891	5.91834	7.6032	9.74588	10.9496	2.5	15.779	5.41334
3	Dilution Series	122 pg	Rat Brain mRNA	NA	7.59277	10.5371	3.82646	9.24553	9.1239		9.10186	12.9724	12.5138	11.2834	10.773	15.2671	11.164	11.1512	10.5291	8.83335	7.14561	5.60512	9.63944		13.3495	11.9119		10.7374	8.2101	11.4377	7.78425	9.07095	12.7024	10.6977		13.1193	14.1293	11.9664	8.67378	9.05278	9.26889	8.23686	8.72469	10.4489	13.4709	12.8402	4.0194	15.2745	7.86833
3	Dilution Series	61 pg	Rat Brain mRNA	NA	7.87502	10.7796	3.8785	9.54471	9.19115		9.40135	13.1851	12.6634	11.5544	11.2495	15.6371	11.3046	11.2214	10.9293	9.08713	7.34193	5.98829	9.83882		13.6311	12.249		10.8001	8.44223	11.64	7.91126	9.42091	12.8602	11.2191		13.38	14.425	12.0948	8.79046	9.33128	9.57767	8.43014	9.01838	10.8288	13.9248	13.1753	4.35642	15.636	8.08983
3	Dilution Series	30.5 pg	Rat Brain mRNA	NA	8.0937	11.8827	4.00896	10.7052	9.21156		9.46002	13.9089	13.2073	11.9718	10.8629		11.8145	12.0526	10.6909	9.31008	7.52847	6.08794	10.4257		14.5118	12.1709		11.5088	8.61885	11.9219	7.89881	9.37795	13.581	10.6888	13.0519	12.5858	12.4739	12.8445	9.21421	9.61619	10.1706	8.40335	9.48376	10.9312	13.1546	13.699	4.36012	24.7399	8.4326
4	176	Th+	176 hr wd	1	11.6067	15.7509		13.72	12.7941	16.8012	14.5442	18.6419	15.9087	13.0773	27.2883	6.15158		13.3924	14.5365	8.53477	13.4613		11.9147	13.06	12.6238				15.6327	15.203	10.2892	11.1014		13.8653		25.0016	14.5558	13.3171	15.1506	8.76357	9.7674	10.3373	10.5579	10.0991	21.9496	12.4282	10.3294	5.80024	6.1164
4	177	Th+	176 hr wd	1	10.2695	21.7476	6.60542	15.1771	14.3238	15.4726	11.6538	20.0768	19.3457	10.788		9.35289		11.8359	13.3952	9.24101	14.1171		12.7101	10.796	10.468	15.3634		13.629	14.0595	13.2382	11.43	10.0155		11.5245	11.0911		11.6446	11.7546	12.4174	9.70024	10.4341	9.76657	11.5703	10.1887		11.3668	10.8039	5.89059	9.4177
4	178	Th-	176 hr wd	1	10.4212	14.7476	7.77831	14.1094	13.558	12.6415	10.1209		19.8067	9.61684		9.08567		9.78461		10.1151	14.5047	13.9978		8.96485	8.9261	16.3579		11.3494	16.2307	15.8707	11.84	9.32409		9.80401	9.87044		9.99341	9.91858	11.6215	9.6612	11.445	11.7854	13.2533	11.6084		12.5707	12.1678	4.9015	8.95292
4	179	Th-	176 hr wd	1	10.9915	13.7494	6.67501	13.6625	11.9228	13.9631	10.9177		19.7157	10.4868		6.72956		10.7554	13.9843	9.49505	16.0002	19.8263	14.3169	10.1268	9.59485	15.3476		12.0612		16.0039	10.9299	10.0088		10.6086	10.7485		10.9525	10.9773	11.6643	10.1531	11.1648	10.9581	11.9159	10.3363		11.5102	9.8151	5.27907	6.53369
4	180	Th+	176 hr wd	1	10.9725	12.9583	6.69145	14.2131	12.2535	14.6033				10.8252		11.1074		12.182	15.3304	9.47774	13.7227	15.8319	15.5356	10.7304	10.4719			12.1955	16.2205	16.0872	11.5337	11.1591		10.5824	11.1003		11.4416	11.6431	13.1468	9.53938	11.2067	10.4746	11.616	12.2342		13.3972	11.1392	4.92106	10.9894
4	181	Cd11	176 hr wd	1		13.7235	6.97304	13.603	12.6502			16.4845	15.5569	12.5021		11.5697		12.5281	12.2678	9.53267	14.5915		12.1801	12.4335	12.5166				12.791	13.0807	11.4325	9.13728		13.1452	12.6064	21.6467	14.3782	13.5698		10.4547	11.7292	11.4951	11.103	11.6081	22.2373	12.1748	9.95876	6.39918	11.3088
4	182	Cd11	176 hr wd	1	12.705		6.42786	13.7767	13.4987		11.3831			18.6462				15.2354	11.2586	9.12684	13.0816	15.2129	12.646	14.1161	15.6129				13.3882	11.69	10.5549	8.59656		14.623			14.4651	18.1654	15.5331	9.85693	10.6622	10.7754	12.9242	10.6244		11.56	11.3134	6.39475	15.8087
4	183	Cd11	176 hr wd	1	13.6101		8.50859	13.2551		20.8236				14.3418		15.1519		13.6869		10.5006				13.705	15.8268				14.4587		12.9547	14.285				18.397		14.1772	15.8689	13.3401	11.988	12.7176	14.7934	13.0252			14.1247	8.28812	15.2229
4	184	Cd11	176 hr wd	1	10.9955	14.1942	5.90169	12.0735	11.0922		8.6896		16.1908	11.5824		12.3524		11.9286	12.0958	8.04125	11.2885	14.4713	13.2866	12.7293	11.74	18.535	17.2659	11.9932	14.9853	14.2904	9.70097	10.002		12.4874	11.2198		12.7773	11.9292	14.2025	9.65083	9.71295	9.37151	11.3106	9.36674		12.254	9.18237	5.0105	12.2086
4	185	Cd11	176 hr wd	1	10.6763		5.31327	12.7234	11.0139	14.7321	10.8978		16.9914	9.80965		10.0515		10.4359	10.5964	8.51112	11.2117	13.4691	13.0448	10.4992	9.66454	14.9047		11.9238	13.3292	11.5777	9.94587	8.0609		11.5172	10.9636		11.1837	10.4638	12.464	9.42853	9.69753	10.0306	10.9058	9.66881		13.3256	10.3392	4.89482	9.8861
4	186	Th+	Control	2	10.0226	11.4746	4.85785	13.4159	11.8558		9.86657	17.49		10.5782		10.5203		10.9323	13.3185	6.62393	11.7357	7.44812	11.2832	11.1899	10.758	15.0488	22.0259	12.4163	13.0533	13.3639	8.67107	9.12248		11.3243	11.3476	22.6634	11.4595	10.7585	12.2739	7.70793	8.178	8.10518	8.8317	8.21641		11.8979	10.1298	4.1228	10.4704
4	187	Cd11	Control	2	13.1257	24.6912		14.3699	15.3237					15.7588	25.5569	6.34988		14.466	14.1671		14.678		13.9803	14.1167	12.8065				14.3408	14.3228	12.6111	12.2245		19.2216		23.8229	15.0654	14.9683	15.3932	10.0567	11.3888	11.6793	11.5843	11.376		13.3467	10.2507	7.24091	6.0758
4	188	Cd11	Control	2	13.2561		9.01317			16.1172	13.3521		22.9026	12.4574		12.9437		12.8726		10.5671	15.9419		16.4287	13.7878	11.5992				16.1529		13.7365	12.501		12.2628	13.2008		14.3107	13.5929	13.7827	12.002	12.0785	11.9496	15.4568				14.1272	7.8266	12.7721
4	189	Cd11	Control	2	13.4752	24.7232	9.84988	21.8207	18.9689	18.0323	13.0412		17.5941	11.3619	23.3156	9.84984		11.2856	15.2798	11.2375	14.7701	15.3993		12.8428	11.6569	16.8931			13.7979		16.5709	12.2736		12.4318	12.2498	25.2869	13.2924	12.3855	13.2914	11.7718	13.1795	13.7583	15.6846				15.8779		9.7684
4	190	Th-	Control	2	13.4669			17.1764		18.6445				13.6302		16.5441		13.8105	15.5925	13.2985				14.2179	12.1473					15.8924	15.4184	12.6616		14.0798		20.9694	13.6014	14.0065		13.2719	15.7035					22.815			16.6914
4	191	Cd11	Control	2				17.164	15.6533					16.2876				14.227	14.8504						13.4721				15.6049			17.7126				25.0615					15.2292	22.6003
4	192	Th+	Control	2	15.9795				14.2718		11.8248		24.3248	14.0272		24.0901				9.33776	14.1928										11.7899					21.4205		16.5726		9.3322	12.8918	11.6093	11.7863	13.3928			14.0927	6.8155
4	193	Th+	176 hr wd	3	11.1948	14.8139	6.66258	14.2505	13.0769		17.5763		24.4902	16.316		11.8172			13.6122	8.47365	15.9588		12.7512	15.8037	13.7456	15.828					10.9623	16.3207		17.2236		21.2321	17.0329	15.2795	18.2048	8.49513	10.8334	10.0094	10.3922	10.7878		13.58	12.1604	5.31562	11.5507
4	194	Th+	176 hr wd	3	10.8989	16.2998	7.02226	14.9854	13.1912	20.3923	12.4711							14.8131		8.38756	14.6255	18.2441	11.7339	16.4442	13.6402	16.4153		12.9241			12.668	15.7423		18.7402		25.2891		15.9768		11.7296	11.0346	11.09	14.3281	10.8857		9.93616	9.23298	6.58848
4	195	Th-	176 hr wd	3	15.5339	20.7555		16.7799	16.2543							15.2183		20.4293					14.0777			16.7202					12.3741	17.351				21.7124				11.9041	14.4699	14.0732		13.2417		14.521	16.9413	8.62161	15.16
4	196	Th-	176 hr wd	3		24.1348		20.6859	15.7522							10.6292		19.4756																							16.2514						16.7999	10.9606	10.6658
4	197	Cd11	176 hr wd	3			8.12518	21.4495	13.9434	18.5589				19.2074		17.864			12.6718	10.379	11.9938			14.0839	19.3798		20.8745		13.6372	12.2669	12.7316	10.2799				24.2717		15.7896		11.6209	11.7161	13.1819	14.1811	13.1878		15.8759	13.5705	7.96201	18.1419
4	198	Cd11	176 hr wd	3	15.3715			16.4939	14.781							15.512		17.0263	12.9876		14.1578	19.4809	17.1584		16.1751				14.8698	15.068	13.6962	11.7519		16.4529		21.4884						13.6041		13.6137			16.2127	9.45639	15.195
4	199	Cd11	Control	4		24.7134		15.0015				15.3088				14.3172		14.0465					16.3411		13.9724							22.5558		14.4106		19.2696	17.684	15.4055		13.9026							15.761	10.6078	14.1479
4	200	Cd11	Control	4	13.533	14.9166		16.6315	14.4689				16.53	12.0763				13.3977			15.0478		14.902	14.0022	12.7052				16.6213			14.7809		14.2005		20.9759	15.1185	13.6009	13.9615	13.0594	13.2637	15.7444	14.0937					8.80078
4	201	Cd11	Control	4		14.9665			14.4825					14.3114		14.8086		14.5313	14.2154		15.1751		16.5515	14.2961	12.9546	15.776			13.9461		12.7423	14.0153		15.6681		19.8408	14.8223	15.278		12.2812		13.7444	15.7439		19.4999			8.86603	14.5593
4	202	Cd11	8 hr wd	5	14.9154		10.3837												15.6635		16.6859								16.0257	16.3754	15.3747	14.0754		19.1484		20.2927				12.3849	14.596	14.8402	14.0418	15.251			14.8607	10.6054
4	203	Cd11	8 hr wd	5	13.7256	23.6095			13.1973					13.9253		14.9078	15.3144	14.0771	12.5078		13.4624	16.7813	14.716	15.2871	14.0598	15.6123			14.8107	12.153	12.1373	10.4472		17.3199		23.6241		15.3031		9.54011	10.0775	10.3528	10.988	11.5161			10.8447	6.06668	15.0357
4	204	Cd11	8 hr wd	5		15.7756		16.2682	14.01					16.9088		16.7505		15.6638	13.9366		16.3904			14.5294	16.4414	17.7947				15.6831	13.504	12.9145		18.0999		18.7665	16.975	16.8569		13.1255		12.9033	13.7565	13.3046			13.9951	8.7271	16.7921
4	205	Th+	8 hr wd	5	11.7747	21.9611		14.9572	14.8675					15.871				14.541	14.6252	8.63721	21.0766	16.4523	12.9182		17.1503						11.2701	14.5953				21.3051		16.4654		11.4575		12.0401	14.7423	11.909		11.5285	9.41786	7.17011	20.8934
4	206	Th+	8 hr wd	5	14.1671		8.10785	20.4511	14.7567		14.4608									10.0464			15.2553	15.0385	14.3717			15.2329			12.6134	15.2807		14.5884	13.8306		14.4843	14.6633		11.1236	12.5733	12.4378	12.7422	11.9074		11.9097	10.9893	7.27604
4	207	Th+	8 hr wd	5		19.2635		15.0943	14.408		14.7081					17.5788		13.8049		9.61658			12.4493		13.8863						14.0176			16.0448		20.9969	17.6292					11.9221	15.6021	12.4678		11.9004	10.1367	7.78062	18.0466
4	208	Th-	8 hr wd	5	12.8839		6.59259		13.4035		12.0055	17.2932	19.3554	14.725	26.75	8.73073	16.2638	15.4906		8.89454	13.1545		12.7507		15.2868			13.4807			10.3987	14.6837		14.6853		18.1803	14.5776	17.4637	15.2955	9.73415	10.2128	9.83487	10.9744	10.9136	16.3722	13.2213	10.7767	6.73962	8.77266
4	209	Th-	8 hr wd	5	12.2909			14.0997	13.8979		11.7022		17.7429	13.0147		7.36909		13.3883	12.4567	9.48618	16.8237	16.4426	17.7235	13.5785	11.5441	16.9559			16.0734	13.9006	10.7954	12.5306		13.1823	13.0998		13.518	13.2513		9.93012	10.6503	10.5911	11.5334	11.1107	23.0783	15.6777	10.9185	5.88287	7.035
4	210	Cd11	32 hr wd	6	13.3048				21.5396	16.2784	12.9924			12.6979		13.5306		12.7729						12.217	12.1245			14.5929				12.302		12.4204	12.7735		13.0049	12.9541	13.319	12.6658						21.4983			13.1889
4	211	Th+	32 hr wd	6	12.6163		6.45875	15.267	13.3536					14.4012	18.1612	13.6873		14.1966	13.9712	8.90137		14.9117	10.7208	17.7706	17.7185	16.5916		13.1497	14.3568		10.5951	12.4721		13.8602		22.4864		17.1013		12.2602	11.7882	11.0732	12.2027	10.7934		11.139	9.17746	6.60118	13.4436
4	212	Th+	32 hr wd	6	12.5898		6.58633	21.6314	14.4279					15.235		13.7843		14.2413	14.1541	8.63353			12.4253	13.9193				13.9848		16.4478	11.2128	13.8548		13.7776			17.3167	15.3887	14.8705	9.01006	10.4832	9.91913	10.5166	10.5275		11.6765	10.2857	6.0119	13.6417
4	213	Th+	32 hr wd	6	12.7657		7.00996	14.8814	13.1402					16.116		14.5401		18.3071		8.6593	13.5717		12.9255	16.0481	14.6113	15.734			15.6181		12.1475	14.9696				20.5554				8.82236	11.0327	11.1028	11.1131	11.1186		12.2776	10.1223	6.07712	14.3507
4	214	Th+	32 hr wd	6	11.3344	15.9577	6.93828	13.9652	13.2319				19.0054	17.9835		12.807		16.7989		8.11572	15.4017	22.9196	10.2466	15.293	13.5951						12.8197	15.4496		21.9178		25.254	18.2246	15.3829		13.1752	11.6507	11.4035		10.4123		10.1471	9.17163	5.66367	12.5627
4	215	Th+	32 hr wd	6	12.1643				14.8395	18.7491	16.4469		23.0377	16.1509						9.50651			11.0205	17.2152		16.3749					12.6194	16.8395					22.9967	15.0123		13.9328	12.7451	11.9919		11.6356		11.2484	10.7292	7.05398	15.4936
4	216	Th-	32 hr wd	6		23.0238		16.5331	14.5431		15.0654			14.2651		14.8804		13.7312						13.5934	13.5963							14.1923		17.5896		19.2105		16.1232								17.1068			14.8558
4	217	Th-	32 hr wd	6	13.3621	22.3225		14.3904	14.6615				18.5082	16.6933		13.5098		17.8784		9.87905	16.064		13.2	18.2041	13.9093	16.6941					11.2564	15.4898				17.6211	18.5967	22.4413		10.3419	11.2022	10.6196	11.8376	12.7196			11.6081	6.85195	13.3557
4	218	Th-	32 hr wd	6	11.8804		6.54244	11.454	12.2679	16.0405			14.9994	12.1349	17.7961	10.2593		13.6401	12.1926	8.51619	12.4563	13.6933	10.9656	12.443	13.2112			12.2139	14.2222	14.1432	9.50889	10.494		14.6583		25.4915	12.9649	12.4991	13.3063	9.59827	10.5411	10.0591	10.5776	9.39756		13.6206	10.0104	5.41313	10.2414
4	219	Th-	32 hr wd	6	12.5022				12.8742				17.0621	15.2222	25.4189	15.1619		13.8329	16.165	9.48154	15.8667	13.4619	14.8488	16.1903	16.1373	14.4654		12.8731		15.2773	10.0817	14.2216				23.5328	15.1385			11.9364	10.9267	10.6867	12.4917	10.5264			10.8107	6.29487	15.0431
4	220	Th-	32 hr wd	6	10.5263		5.53068	11.5961	11.9082		9.66313		18.6064	12.478		10.3412		12.1145	13.8271	7.3096	13.2434	10.5967	10.6008	13.2964	12.813	16.5753		12.232	14.3456	13.0103	7.68932	11.3392	16.3998	14.9473		23.9426	15.4436	12.6826	13.8058	8.7035	8.55093	8.24711	9.57006	8.38932		12.3695	8.88251	4.47699	10.277
4	221	Th+	EtOH	8	14.3523	22.2502		14.3019	14.476		17.8711	15.6886		15.6343				13.8628				15.354			14.9689							16.4209		15.0031		20.1453						14.0473		13.5126		15.1881	13.4316	9.00626	16.0765
4	222	Cd11	EtOH	8		21.0362		17.5918															23.5016		23.3851							21.5068				18.5819	22.4044	23.3009				20.1865	21.4851				21.2925	16.0398
4	223	Cd11	EtOH	8	14.3645		7.61197	22.3292	14.3819		14.0394	16.4174	19.6963	22.8128		15.0012		16.1896	13.2198		16.1411				15.0226				16.3503	14.9386	12.7101	11.8267				24.1875	16.9697		17.9932	13.0197	12.4662	12.3904	13.95	14.9789		15.9269		8.46492	14.9621
4	224	Th-	EtOH	8	12.4299	22.4248	7.54662		12.5576					14.4928		14.5845		13.981	14.1649	8.82796				16.077	12.4457						10.2255	21.578		16.5737		20.645	19.5424	15.964		11.8284	11.4456	11.2716	12.5861	10.8705			12.8618	6.97703	14.3949
4	225	Th-	EtOH	8	12.1095	23.7497	6.60119	13.03	13.6281		8.96286	20.0586	17.3881	12.9509	22.3386	14.3102		13.9693	10.9603	8.6199			15.2264	14.2764	14.4569					13.517	9.88026	11.5084		15.2856		21.7466	15.3284	13.8462	15.0593	10.9028	10.466	10.7285	11.9253	10.5408		23.1102	12.1641	6.46615	14.2862
4	226	Th-	32 hr wd	9	12.821		11.3163		17.2818		12.5863		16.6713	11.4943		11.0511		12.1914						10.9273	10.8168		19.5917	13.645			23.4238	11.8109		11.6399	11.4649		11.5912	11.8824	12.8613	11.7026						14.1601			10.8822
4	227	Th-	32 hr wd	9	16.4437	23.3597		24.4187	16.0115			22.7119	16.7356	12.8067		11.8933		12.2793						13.1204	13.3434			14.5611	17.7054			14.2209		15.0896	11.8619	23.9687	14.775	12.7686		12.9894									11.7718
4	228	Th-	32 hr wd	10	15.0681			16.724	16.3512					15.2975				15.5058						16.4346	14.2821					22.1524	14.9559	16.0691		16.6812		17.1538		16.9187		13.5996					18.4086				20.8176
4	229	Th-	32 hr wd	10	16.4346			18.6456								18.8507					15.9499				16.1343						14.733					20.9925				14.3799	15.8968	13.8918						12.0653	19.1318
4	Technical Replicate_181	Th+	176 hr wd	10	11.2686	13.2176	6.9626	14.5327	12.6232	15.0854				11.1649		11.3777		12.4605	15.6676	9.81535	13.967	16.1171	15.7827	11.0747	10.8262			12.558	16.6634	16.6563	11.9194	11.5258		11.0761	11.41	25.2953	11.8609	12.0003	13.5081	9.78873	11.5538	10.9062	11.8136	12.3506		13.7653	11.5913		11.1599
4	Technical Replicate_191	Th-	Control	2	13.6876			17.1759		18.9152	14.2744			13.8056		17.1113		14.0881	15.7943	13.6196				14.5219	12.5813					16.5228	15.9894	12.9771		14.72		20.7158	14.0949	14.5022		13.5897	16.2212					21.3921			16.8802
4	Technical Replicate_208	Th+	8 hr wd	5		19.175		15.159	14.7325		14.7815					17.8184		14.213		9.80119			12.5969		14.0129						14.3181			16.0809			17.33			14.0275	12.0861	12.1145	16.1398	12.6731	22.31	12.0908	10.2503	7.98094	17.958
4	Technical Replicate_222	Th+	EtOH	8	14.4208	22.7387		14.6636	14.6248		17.9344	16.155		15.7954				14.1659				15.3984			14.9072							16.2601		14.9515		20.1088					14.2518	14.4277		13.6539		15.2869	13.7394	9.04711	16.6104
4	Technical Replicate_225	Th-	EtOH	8	12.9314	23.5588	7.93962		12.9845		9.93389			14.9811		15.1611		14.5654	14.7507	9.26084				16.3557	12.8684						10.5324	22.2664		17.4025		22.119		16.1779		12.2583	11.8889	11.5931	13.1039	11.2853		20.0523	13.1725	7.67775	14.7585
4	Chip 1 Replicate_11	Cd11	Control	2	10.9082		5.07293	10.3041	11.0653	16.0491	8.21056		22.9199	11.2335		10.6844		11.2467	9.60149	7.30343	11.1241	8.05336	11.6473	11.1399	9.85496	13.4937		11.8554	11.9037	10.3033	8.89855	7.12571		11.5032	11.9836		12.0888	11.2326	14.5292	10.1927	8.85162	8.84225	11.4119	8.682		12.8094	10.8783	4.66983	10.5132
4	Chip 1 Replicate_18	Th-	176 hr wd	3	13.0324		7.25062	12.8639	13.2117		14.0316			13.009		11.4409		14.3643		9.45169			13.6032	13.7188	11.9188	16.74		13.4546	16.4881		10.1559	14.7274		14.5134	13.035	24.3382	21.7138	14.5767		11.1611	11.0443	10.0471	13.475	9.96796		13.4077	11.5505	6.5128	11.3425
4	Chip 1 Replicate_25	Cd11	8 hr wd	5		13.2371	6.75202	15.0043	13.8807									14.2502	15.4212	9.25295	12.6572	15.8041	14.2795	13.8808						12.5745	12.4963	11.7525				21.7601	16.6308	14.2392		10.3674	11.6914	12.7537	12.7875	12.4667		11.816	11.2437	6.59186
4	Chip 1 Replicate_40	Th+	32 hr wd	6	11.9539			18.4692	12.858	16.6594	14.4479	14.2876				10.3819	10.7652	12.3296											12.6624				11.9483					11.5972								10.5026	7.91402		8.17727
4	Dilution Series	488 pg	Rat Brain mRNA	NA	9.50375	10.6884		10.1289	10.4927	19.4763	8.58134	13.0498	13.218	11.2016	16.8479		16.815	11.3122	9.90469	9.00728	7.48169	9.51751	11.9465	15.9767	16.104	12.5951		11.921	8.90893	14.2926	8.49528	12.6595	12.417	17.7198			15.3927	12.4883	15.5595	9.25668	9.16248	11.3868	8.13467	12.5921	12.4513	12.1284	14.7893	7.06571
4	Dilution Series	244 pg	Rat Brain mRNA	NA	11.2787	11.8597	3.99198	11.4563	11.2426	23.695	10.5838	14.9415	14.2808	12.2156	20.215		18.1968	13.0971	11.8649	9.99977	8.54084	12.008	13.0828	19.4024	18.0673	15.9933		13.2563	10.1868	16.5355	10.1875	14.9637	14.3973	19.2928		20.9068	20.3927	16.7802		10.8061	10.7653	13.2428	9.57681	14.797	14.092	14.8039	15.2146	9.11576
4	Dilution Series	122 pg	Rat Brain mRNA	NA	15.7839	13.4181	5.73625	15.5918	13.6781	25.8097	13.3557	18.4296	18.7238	15.3568				17.9634	12.0201	12.6499	10.1364	20.0745	17.2751					16.6293	12.9831		13.9784	21.7072	17.9359					19.2949		12.2994	13.0309	20.0156	11.3176		18.4367	18.941	16.099	16.2407
4	Dilution Series	61 pg	Rat Brain mRNA	NA	14.3764	15.7491	6.12305	14.9187	13.3781	23.1212	12.9961	16.8058	17.2651	14.3496			20.1036	16.2049	13.6933	12.5656	11.0626	16.433	16.1933					16.1153	12.8434		12.9883	17.5906	15.3151	22.8152				17.1599		13.5335	13.4301	16.0162	11.5743	17.6103	16.7916		15.5208	12.8961
4	Dilution Series	30.5 pg	Rat Brain mRNA	NA	15.6318	15.3903	6.94507	13.8329	14.7458		13.1954	16.9331	19.5951	17.0678			18.404	17.1953	13.8622	12.7207	12.2816	14.5748	15.7157			17.7164		17.7619	13.0626	17.6693	13.5368	23.2924	16.4197					15.5062		13.2185	14.1216	16.1784	12.4552	20.493	16.5841			12.0234
Supplemental Table 2. Raw and Normalized Data. (Sheet 1) Experimental design and raw Ct values that resulted from four batches of microfluidic RT-qPCR are displayed. Samples and genes listed have been partially quality controlled. Within batch technical replicates and between batch replicates are listed along with a dilution series for each batch from a rat brain mRNA standard so that future anal…
[truncated: 38 more columns]

## Sheet: Normalized & Quality Controlled
Batch	Number	Stain	Treatment	Animal	Cells	Ace	Ace2	Agtr1a	Agtrap	Avp	Cck	Ccl3	Ccl4	Ccr3	Ccr5	Cd200	Cd34	Cd74	cFos	Cox2	Crh	Crhr1	Csf2rb	Csf3r	Cx3cl1	Cx3cr1	Cxcl10	Cxcr1	Cxcr2	Cxcr3	Gabra1	Gabra2	Gabrb1	Gabrb2	Gabrb3	Gabre	Gabrq	Gcg	Gfap	Il1a	Il1b	Th	Il1r1	Il6	Il6st	Junb	LtB4r	Mapk1	Mif
1	1	Th+	176 hr wd	1	23	0.81965	0.447242	1.10618	-0.753974	-0.894138	0	1.20644	0.949211	0.979017	-2.36101	-0.314894	0.810051	NA	0.372956	0.546652	0.718957	0.0914294	NA	-4.06684	0.486743	NA	-1.61482	-0.381794	1.26552	NA	-0.290682	0.205699	-0.496216	-0.763483	-1.43514	0.822274	-0.295648	5.41424	1.84383	-2.55394	-1.07388	0.433855	0.905632	0.024574	-0.62396	0.606168	1.43794	-2.05026	NA
1	2	Th-	176 hr wd	1	12	-0.0240305	3.39593	-2.62888	0.396036	-2.77527	1.25581	-0.0983913	2.8173	2.79338	NA	0.864654	-0.734037	NA	-0.649086	-2.2524	-2.29313	NA	NA	-5.76755	0.603882	-3.5852	-7.46701	-3.85949	2.7098	-1.05622	2.26279	1.80813	-2.26618	2.68818	-6.2273	0.588343	1.1832	4.87921	0.428257	NA	-4.89663	3.19482	NA	0.494053	-4.18073	-0.393753	3.18663	-5.50647	0.433649
1	3	Cd11	176 hr wd	1	12	-0.0523261	1.7993	NA	-0.6675	1.04402	0.159395	NA	0.884611	1.40643	0.275657	-3.2201	-0.856603	-0.0570913	-1.45802	0.760028	1.14326	NA	0.895401	1.24537	-3.32776	2.61073	1.04464	1.6273	1.13672	1.14436	-1.47178	-2.02276	-1.40156	-3.01276	-5.07935	NA	-2.68333	1.29928	0.951301	0.591822	-0.074671	-4.00623	-1.58603	-0.195757	0.515589	1.09764	1.30839	-1.08445	-0.273144
1	4	Cd11	176 hr wd	1	13	-0.202793	1.80652	0.12261	-0.905504	-0.587222	0.217154	NA	0.829832	0.626771	1.3971	-1.19439	1.88283	NA	-0.713582	0.318884	1.04839	NA	-1.57441	0.153572	-1.48881	0.908678	-1.44995	0.0324019	1.1679	0.600999	-0.306472	-1.55569	-2.19185	-3.19983	-2.95496	NA	-0.687653	0.870929	-0.452517	0.750617	-2.49655	-0.857464	0.41502	-0.460391	-0.216986	-0.147407	1.11365	-1.90483	-0.242995
1	5	Cd11	176 hr wd	1	10	-0.171515	-0.0858055	-1.10539	-0.678749	-0.039009	-0.0798976	NA	0.277921	0.821623	1.72492	-2.9206	-0.332222	-0.398159	NA	1.09381	0.768669	0.325811	-0.385564	0.279158	-2.49841	1.60747	1.65587	1.66475	1.20276	1.20608	-1.30725	-1.52696	-1.49594	-2.68035	-1.76626	-0.912309	-2.1984	0.959855	0.342976	0.938459	0.0162051	-3.06355	-0.359203	0.425321	-0.479391	0.346923	0.702095	-1.84728	-0.637854
1	6	Cd11	176 hr wd	1	10	-0.380318	3.07256	1.77075	-0.556301	NA	-0.417842	-1.27905	0.034766	0.124769	0.599505	-0.674496	1.04128	NA	-0.899942	0.499409	0.0887639	0.382548	-0.296198	0.65633	0.689887	1.38324	-0.0836001	0.314355	0.3666	0.192673	1.45255	0.57669	1.08006	1.94502	0.61184	0	1.21598	0.605987	0.89966	-0.497655	0.193428	-0.45915	-0.403607	0.472135	1.85955	0.705079	0.758589	1.30338	0.700586
1	7	Cd11	176 hr wd	1	9	-0.322949	2.47205	1.0177	-0.449915	NA	-0.836919	-1.20515	0.116531	0.745349	1.29002	-0.69147	0.277461	-1.00038	-0.67694	0.390835	-0.364762	-0.912415	0.197414	1.41262	0.0451526	2.45322	0.447532	0.492035	0.31193	-0.274362	-0.489605	0.0536918	0.568203	-0.464969	0.399371	0.587411	1.17391	3.98345	-0.0290402	1.6961	0.756823	-0.601386	0.382363	0.0551639	1.08239	0.420754	0.69642	-0.147936	0.0715797
1	8	Th-	Control	2	11	0.14083	-2.13315	-2.26737	-0.845939	0.918288	-0.0381421	0.813257	0.718057	0.62823	0.724363	-1.7418	-1.10389	3.12349	-1.40519	0.791866	0.683447	-0.00518121	-0.262233	-0.823009	-0.183285	1.11024	1.66804	1.14545	0.875722	0.853222	-0.530592	-0.482196	-0.533914	-0.725395	-0.958546	-3.02775	-3.33057	0.463293	1.11023	NA	-0.0194947	-5.69017	-1.08792	0.436823	0.367284	0.563605	1.1224	-0.0748549	-0.931644
1	9	Th-	Control	2	13	0.0539958	NA	NA	-0.51162	0.369842	-1.28726	NA	0.410402	0.320174	NA	-0.697801	-3.20579	-2.53157	-2.65638	0.441149	0.617008	-1.44403	NA	-1.9514	1.48606	0	-0.0298264	0.565514	0.434942	-0.249182	-0.848979	0.121655	1.01557	0.145108	0.946844	-0.42081	-1.18544	0.329669	-0.307194	-0.840628	0.813037	-5.16407	1.44898	0.386743	0.678703	-0.161806	-0.357812	0.602846	-0.239557
1	10	Th-	Control	2	8	0.362255	NA	0.756137	0.41533	-2.30537	0.0764956	NA	-1.51054	-0.182726	-3.37345	-0.0441517	-3.09	NA	0.0822471	-1.20954	-0.541823	NA	-1.48147	0	1.0526	0.793296	0.392559	-0.611998	0.427309	-1.08502	1.69068	0.483442	0.979723	1.74289	1.35955	-0.285375	0.541921	6.22962	-0.970899	-0.431749	0.285573	0.729447	NA	-0.260053	0.929594	-0.449659	-2.45909	1.45412	NA
1	11	Cd11	Control	2	8	-0.425641	NA	2.52865	0.540645	-0.907615	2.58787	-8.87351	-0.343772	0.22566	2.33008	-0.0372027	1.27162	4.91848	0	-0.263418	0.562583	0.870864	1.23851	2.01224	0.946089	2.88906	0.388198	-0.157736	0.143006	-2.20395	-1.04306	0.562739	0.669433	-1.00527	0.934447	-1.59007	-1.14762	-0.173322	1.26204	-0.563436	0.402433	-2.08746	NA	-0.286153	1.50528	-0.0702091	NA	1.19052	NA
1	12	Cd11	Control	2	8	-0.0380401	NA	NA	0.23596	0.461186	-0.342656	NA	0.350227	0.899922	2.94361	-1.79684	2.24172	7.06222	0.309817	1.23622	0.958016	-1.21281	2.14524	2.59852	-0.740371	3.89234	0.997931	-0.295737	-0.0404514	0.160443	-1.63511	-1.15036	0.306533	-2.71499	-0.141397	-2.87852	-1.40737	0.133703	3.03904	0.97658	0.814602	NA	1.23679	-0.364732	2.16933	0.370971	0.0637733	-0.111878	NA
1	13	Cd11	Control	2	9	-1.57873	0.719395	NA	0.200517	NA	NA	-4.25796	-0.868799	-0.346862	2.95892	-1.71244	-0.122457	3.37233	0.0569711	-0.298361	-0.445793	NA	1.9955	2.31225	-0.533878	4.11758	0.0620865	-0.750545	0.368941	-1.10346	-0.226642	0.556561	-0.0908874	0.789705	-0.646529	NA	-1.00081	-0.837389	2.6972	2.30611	0.633415	-2.33487	0.191264	0.665505	2.27773	-0.780085	-0.876425	1.27008	0.0294881
1	14	Cd11	Control	2	11	-1.61818	NA	-6.65716	0.10586	-3.10517	-1.77888	-3.27777	-0.43048	0.320174	2.16932	-0.511338	-0.548398	4.29798	-0.534424	-1.56235	-1.13632	NA	0.4619	1.32947	0.0569842	2.60652	NA	-0.135289	-0.453334	NA	0.192171	1.29439	0.22977	0.652156	0.443845	1.75287	0.847356	NA	1.70683	1.87375	-1.03801	-3.71157	NA	-1.38369	1.23371	-0.272774	-1.21012	0.91936	-0.385334
1	15	Cd11	Control	2	12	-0.0767647	NA	NA	-3.43217	NA	0.680911	2.56319	0.896157	1.5791	NA	NA	NA	NA	NA	1.26473	0.764876	NA	-0.2219	NA	-3.82939	0.358211	1.24057	1.67035	2.11685	-0.194318	NA	-2.96546	-1.99329	NA	NA	NA	-12.3229	NA	1.59928	1.44154	1.65087	NA	-7.12458	1.79386	NA	-0.659922	0.875438	NA	NA
1	16	Th+	176 hr wd	3	12	0.701466	NA	-2.41816	-1.44068	NA	-2.09194	0.11602	0.293252	-1.28857	NA	0.197571	NA	NA	-0.332525	0.245127	1.04649	NA	NA	NA	-1.42726	-1.24853	1.07609	0.238098	0.511094	NA	0.64555	-0.734796	-0.00197921	0.0533728	-0.477403	1.0089	1.08428	-0.753785	-2.51007	-4.63328	0.3874	3.03183	0.670774	-0.188535	-3.51024	-1.90367	0.22913	-0.926381	NA
1	17	Th+	176 hr wd	3	11	1.32178	0.141532	-3.63617	-1.0418	0.039009	-0.758323	-1.24157	0.620706	-0.489532	-8.65002	0.0909507	1.75168	NA	1.8702	-0.838318	-0.0535614	NA	-1.17294	NA	-0.746176	-0.577463	0.225955	0.773864	-0.0848391	-1.18657	0.33391	-0.449449	-0.698005	0.34788	NA	1.50588	0.503996	1.09722	-1.98691	-1.86735	-2.00349	3.22448	0.779497	-1.27631	-1.87015	0.862183	0.665899	0.116652	NA
1	18	Th-	176 hr wd	3	8	-0.430476	NA	1.98309	0.402882	NA	-1.0531	NA	-0.0145817	-0.971754	NA	-0.06157	NA	NA	-0.0306594	-0.682923	0.678425	-0.31564	-1.14573	NA	1.42535	-2.72913	-0.559599	-7.52944	-1.28414	NA	-0.0187764	0.467372	1.38306	-0.917741	1.85921	-0.00603834	0	0.966715	0.680582	-4.50187	0.381399	-0.289796	NA	-0.057406	0.624589	1.02627	-3.80475	1.85177	0.243503
1	19	Cd11	176 hr wd	3	8	NA	NA	NA	0.472726	NA	-0.174674	NA	-9.43979	-7.39083	1.61516	NA	1.53572	0	-1.77803	NA	NA	NA	1.52417	1.78373	NA	2.13534	NA	NA	-5.19164	NA	NA	-0.844397	0.453818	NA	-1.69131	NA	NA	NA	1.30844	-0.80988	NA	-1.91882	NA	NA	0.107902	-2.28961	NA	NA	NA
1	20	Cd11	176 hr wd	3	8	-2.77523	4.40339	NA	1.10982	NA	NA	NA	NA	-1.12849	1.56611	NA	0.945148	2.48755	NA	NA	NA	NA	2.02742	1.00545	NA	2.7324	-7.79601	NA	NA	NA	-2.69683	NA	-2.84934	NA	NA	NA	NA	NA	0	3.84413	1.98863	-0.958327	-4.35817	NA	0.662514	-0.234077	NA	-2.55187	NA
1	21	Cd11	176 hr wd	3	12	-0.344927	NA	-0.307274	-0.244071	NA	-3.76815	0.432745	-0.0145817	-2.20239	1.02708	1.05966	-0.310017	NA	NA	-1.53484	-2.24659	1.90217	-0.645436	-0.47496	-1.00773	0.254729	-0.592568	0	-0.530368	NA	0.561692	NA	1.02913	0.774297	0.0381079	2.1424	0.96018	0.585637	-1.09214	1.4507	-2.61514	1.86901	NA	-1.71165	-0.847685	-1.51763	-1.22084	0.803784	NA
1	22	Cd11	176 hr wd	3	15	0.654159	2.47831	2.06062	-0.1017	NA	-1.03007	3.0034	-1.27226	0.303784	1.79774	NA	2.58606	1.64478	-1.36952	-2.25291	1.45361	NA	1.5736	0.531696	0.921514	1.7529	-0.442785	0.442474	0.325989	NA	0.446058	0.444108	0.417551	1.31943	NA	-1.14127	0.553803	5.76438	2.0312	1.25376	0.652839	-0.259649	0.166891	-0.648975	0.893916	0.9493	NA	-0.149293	NA
1	23	Cd11	Control	4	8	-1.09527	NA	-2.61381	-1.28303	NA	0.587017	-0.0515098	0.558971	-1.59692	NA	NA	NA	NA	NA	-0.000503523	NA	NA	NA	NA	-3.28441	-0.396309	-8.08521	-0.455981	0.655811	NA	-1.53917	-1.18664	-1.1866	-0.4752	-2.64555	NA	-1.2246	0.713636	2.20373	-1.77968	-2.86431	NA	NA	NA	-1.43635	-0.550817	-0.31122	NA	-2.20098
1	24	Cd11	Control	4	11	-0.0795292	NA	NA	0.172941	NA	NA	NA	-1.26341	-0.151485	0.393155	NA	-1.52272	NA	2.61486	0.563761	-0.638586	NA	NA	1.76253	-0.277647	1.72613	0.664102	0.185867	NA	NA	0.297529	-0.269392	1.16323	-0.380138	NA	-0.763499	-0.0216188	-1.38104	1.89878	2.08137	-1.92044	-0.34503	NA	-0.587067	-3.43467	0.529515	NA	-1.62993	NA
1	25	Cd11	8 hr wd	5	10	NA	3.32328	-0.0455865	0.0113845	NA	-1.9086	NA	NA	-0.787072	-1.54327	0.142539	1.8171	-0.726463	-0.542843	-1.01256	NA	NA	NA	NA	-0.685492	0.427528	NA	-3.00059	-0.906527	NA	0.729601	-0.0692592	-1.25898	0.0107887	-0.859568	1.56429	0.676873	NA	-0.375816	-2.3945	NA	1.38744	NA	-0.644938	-0.362502	-0.579586	NA	0.182682	NA
1	26	Cd11	8 hr wd	5	12	0.794882	1.80561	NA	0.20799	NA	-1.68485	NA	0.794504	-0.0357601	2.41501	NA	1.66789	NA	NA	NA	-3.3816	NA	NA	NA	NA	0.414308	0.9667	-2.90909	-0.62847	NA	NA	NA	0.63877	-1.41048	-1.16765	0.531143	-0.327995	NA	2.54592	2.92607	-0.332388	-0.546044	2.01117	0.909598	-0.215813	-0.357405	NA	-0.994549	NA
1	27	Th+	8 hr wd	5	16	0.615828	-1.56302	-0.0147759	-2.00888	-0.391456	0.554338	NA	0.508762	-0.301046	-1.66854	-0.0018988	-2.75695	NA	-0.276658	0.351555	0.0975631	-1.21559	-3.67463	-2.3741	0.361132	-0.147571	0.363673	0.431867	-0.24138	NA	-0.735253	0.131199	-0.272953	-1.0177	0.196088	2.59279	1.25596	-0.38955	-1.90851	0.580271	0.249318	1.65237	-2.6658	0.36503	-0.138837	0.426604	0.528022	-0.178762	NA
1	28	Th-	8 hr wd	5	14	-0.254471	NA	-0.290898	0.0383215	NA	0.0925557	NA	0.998197	1.07664	-2.41128	-0.967733	-1.91279	NA	0.645454	1.07415	0.598621	-0.54572	-0.651761	-2.15143	-0.00628957	0.124155	1.02716	0.834512	1.00002	NA	0.708873	0.771221	0.567394	-0.636716	NA	-0.334425	0.431347	4.90876	NA	0.760828	1.65649	-2.02413	-0.769027	0.4751	-1.54163	1.00854	NA	-0.0566004	NA
1	29	Th-	8 hr wd	5	12	0.262881	NA	-2.01837	0.862253	NA	-2.24048	NA	NA	-1.64449	NA	NA	NA	0.692263	NA	NA	NA	NA	NA	NA	2.19367	-9.68804	NA	-2.86239	-2.3734	NA	1.5754	NA	1.15936	1.84277	NA	NA	0.121846	-1.09314	-3.31009	1.69597	NA	NA	NA	-0.731522	-0.358569	0.770924	-2.92589	0.569548	NA
1	30	Cd11	32 hr wd	6	12	0.0652607	NA	NA	-3.45839	1.5227	0.457248	-4.25233	0.714539	0.581407	0.249123	-2.26807	-2.37544	1.0138	-4.23586	1.24712	0.961079	NA	1.06804	0.75697	-2.22371	0.883667	1.88021	1.34929	0.7987	0.755309	-0.740982	-2.0317	-2.10421	-4.42773	-3.02207	-1.67052	-1.95584	1.46693	-1.07839	1.33289	2.0504	-3.21315	NA	1.00544	-1.54163	0.746823	1.17516	-5.4936	-1.18388
1	31	Cd11	32 hr wd	6	10	-0.419926	NA	-6.76182	NA	0.949319	1.28331	-0.551516	0.358683	1.04155	-0.149641	-2.4269	-1.05604	1.13641	-0.229827	1.92596	1.16301	NA	NA	NA	NA	NA	2.41643	NA	NA	NA	NA	NA	NA	NA	NA	3.84497	NA	NA	NA	NA	NA	NA	NA	NA	NA	NA	NA	NA	NA
1	32	Cd11	32 hr wd	6	8	0.523949	-0.47731	-8.31456	-9.81515	NA	0.425763	-1.79145	0.509065	0.709322	-1.68303	-1.42739	-0.701002	0.159223	-0.74517	1.79857	1.24881	NA	NA	NA	-2.24568	0.172838	1.77673	1.68973	0.847376	1.13218	-1.19026	-1.90842	-1.78481	-3.69511	-2.33727	-0.615999	-1.63717	1.06619	0.239906	-0.944257	2.06361	-4.56533	0.0619634	1.35264	-2.29062	0.624869	1.14837	-3.08316	-0.599963
1	33	Cd11	32 hr wd	6	9	-0.0139972	2.07509	0.525246	-1.04392	NA	0.0764956	-1.81095	0.0344267	0.237589	NA	-0.884577	-0.538689	NA	2.46133	0.711413	0.514998	NA	NA	NA	-0.997566	-1.15927	1.08302	1.19355	0.663472	0.581851	-0.813412	-1.15937	-1.55686	-3.08871	-2.14868	-2.06338	-1.30568	0.436904	-1.06938	-1.48948	1.64894	-0.821995	-1.19511	0.63532	-2.77562	1.63735	0.769432	-2.40495	NA
1	34	Cd11	32 hr wd	7	10	1.3507	2.57596	-0.500596	0.999586	NA	-1.02669	NA	1.60566	0.98013	NA	-0.245304	0.832646	NA	0.166447	-0.0475114	0.622661	1.00875	NA	NA	0.95387	-0.11291	1.55341	0.299482	-1.69716	NA	0.529126	0.131702	0.441585	NA	NA	NA	-1.68208	NA	1.88117	0.635466	1.92762	-1.9495	0.604031	0.959399	-2.0661	-0.0025984	NA	-1.09602	NA
1	35	Th+	32 hr wd	6	9	0.151293	NA	-3.43406	-0.258605	NA	-1.15735	NA	NA	0.267072	NA	NA	NA	NA	NA	NA	0.00709773	NA	NA	-0.0254532	-1.88831	NA	0.853629	NA	NA	NA	NA	-1.92867	NA	NA	-0.483211	1.08228	NA	NA	-0.608107	1.18162	NA	NA	NA	NA	0.485589	0.856635	NA	-0.356774	NA
1	36	Th+	32 hr wd	6	12	0.660614	NA	-6.05578	-0.258914	NA	0.855162	-1.27589	-0.239545	-0.138423	NA	0.313371	-2.30512	-2.24581	1.75917	0.102185	-0.500083	-1.7162	NA	-11.0937	-1.34722	-0.641107	0.523869	-0.333531	-0.344938	-0.151963	-1.31389	-0.670102	-0.280192	-2.14398	-0.0428332	2.62771	1.51701	-0.233409	-0.672449	-3.43071	1.98863	2.49106	-6.92342	0.444878	-0.848553	0.871358	0.325898	0.644851	NA
1	37	Th+	32 hr wd	6	9	-0.145319	-8.38745	-0.955613	0.584533	0.218128	0.168269	-1.30406	-1.02673	0.0515466	-1.66309	0.253777	-3.34504	-7.49987	1.85227	-0.700512	0.0458113	NA	-2.00922	-1.93422	-0.69663	0.158802	0.118563	0.686905	0.54187	NA	-1.44854	-0.455891	-0.90762	-3.19045	0.852321	2.82718	1.38575	0.0494991	1.01345	-5.28983	0.975242	2.05556	NA	-0.265244	0.155085	-0.207711	-0.28033	0.923415	NA
1	38	Th+	32 hr wd	6	8	-0.232641	0.668747	-2.67411	0.0828391	1.45816	0.344734	-1.89966	0.666265	0.834021	0.385407	-1.21195	-0.699604	3.96961	-0.217133	0.986757	1.45688	0.00708112	-2.17791	-1.52218	-1.45967	0.810233	1.74411	1.08309	0.838527	-0.0595218	-1.3169	-1.05581	-1.49547	-1.22247	-1.26026	0.253183	-0.732016	0.499502	NA	0.181893	1.52661	-0.538901	-1.5652	0.824977	0.289681	0.179162	0.832431	-0.283582	0.276541
1	39	Th+	32 hr wd	6	12	0.778189	2.43753	1.61567	1.37646	NA	-1.32086	0.954438	-1.80621	-0.553662	-1.67219	1.57241	-0.338924	-0.566286	3.42744	-0.233129	-0.642263	-1.53403	NA	NA	1.16478	-1.56853	-0.335216	0.617727	-0.590875	NA	2.19917	1.14516	1.62448	1.59882	1.37129	3.33079	2.53397	0.407988	0.892046	-1.82201	1.05205	3.32969	-0.0899138	-0.799361	1.58293	0.93074	0.336228	1.83456	NA
1	40	Th+	32 hr wd	6	10	0.43593	NA	-3.3342	0.598224	NA	-1.45377	NA	-0.374787	0.421408	-1.43685	0.232004	-0.00574321	2.16992	0.287838	-2.11229	0.123773	-0.290395	1.90109	-0.704623	NA	2.14281	0.34611	0.633314	-0.282558	-0.295511	2.02982	0.854388	1.58743	1.68249	0.229944	0.523092	0.650098	-1.09042	-1.39826	0.965276	0.544615	3.06199	NA	0.445637	0.076296	0.376155	-0.637817	1.26251	NA
1	41	Th-	32 hr wd	6	11	-1.47244	-7.49854	0.382614	0.141954	NA	1.94719	NA	NA	-6.17009	-0.193389	0.428983	NA	NA	-1.2631	NA	-1.12494	NA	NA	NA	0.573402	0.00349521	-1.06037	NA	-2.66148	NA	-1.16852	0.468474	0.122607	-1.81589	-0.124552	0.0863567	-0.14349	NA	-1.41959	0.200037	NA	-1.63508	NA	NA	-1.3373	-0.683311	NA	0.247904	NA
1	42	Th-	32 hr wd	6	9	0.83064	-5.61863	1.76855	-0.0258781	NA	1.68645	NA	-3.36845	-1.40966	NA	0.971086	-2.75114	-3.72312	1.6133	-0.368645	-0.291816	0.517998	NA	NA	1.26113	-1.09748	-0.217699	-2.00974	-2.73853	-0.879084	1.8905	0.930178	1.22653	1.41552	0.954827	0.532299	1.65157	-0.507912	-0.383022	0.876962	-1.51524	-3.14012	NA	-0.950632	0.0667315	-0.367551	-0.976358	1.4053	NA
1	43	Th-	32 hr wd	6	10	0.31494	1.14357	-0.504501	-0.206704	NA	0.333679	NA	0.26305	0.277946	NA	0.0707766	NA	-0.988908	1.44294	0.973753	-0.346947	NA	NA	NA	0.985102	-0.663871	-0.0344265	0.465941	0.585177	0.74394	0.184137	-0.190729	0.940492	-0.271632	0.659075	-1.8061	1.01065	-0.679594	-0.270107	-3.26969	-0.473112	-4.40493	NA	-0.486663	0.0997468	0.488914	0.387804	1.39095	0.0155208
1	44	Th+	EtOH	8	9	1.48265	NA	-2.96926	0.760994	-0.221679	1.53085	0.551895	-0.364355	-0.718071	-0.697717	1.0066	-10.0653	-0.244766	0.139296	-0.905129	-1.80329	NA	NA	0.968668	1.36113	0.644481	-2.59047	0.842886	-0.845343	NA	0.776776	0.797656	1.69479	0.931434	1.08673	3.12871	1.46752	-2.19388	-0.860419	3.87817	1.23234	3.11747	NA	NA	-0.0303936	-0.256671	NA	1.0718	1.47683
1	45	Cd11	EtOH	8	14	NA	2.37096	-1.44807	0.569474	NA	-0.18167	0.0947326	0.0400605	-0.464424	0.0138967	0.471428	1.62138	3.57393	-0.241414	0.465396	0.158261	1.59118	-0.0283208	-0.158061	0.744186	0.545987	0.344148	-0.227317	-0.49192	NA	1.81401	1.11674	1.03822	1.3942	NA	0.290693	1.02864	-0.81744	0.884207	0.550436	0.273182	0.878298	1.33243	-0.061627	0.914157	1.5483	NA	1.50865	NA
1	46	Cd11	EtOH	8	8	-0.139476	NA	-0.580803	1.08031	NA	NA	-1.86714	NA	-1.41679	1.42751	NA	1.77729	2.02791	NA	NA	NA	NA	NA	-0.180981	NA	2.92368	-7.93865	NA	0	NA	NA	-4.31879	-1.88629	NA	NA	NA	NA	NA	-0.234432	3.57488	NA	NA	2.95961	NA	-1.19286	-0.606495	NA	NA	NA
1	47	Cd11	EtOH	8	13	-0.696346	3.31226	1.3727	0.510193	NA	NA	NA	0.238722	-0.544854	1.12031	-0.0755796	2.78296	3.49037	-1.11143	-0.414474	1.18459	NA	1.89662	NA	-0.868188	2.1877	0.0405013	-3.60964	0.129974	-0.111937	-2.43798	-0.233888	-0.0866944	NA	NA	-1.55554	-0.869881	-1.3968	0.564008	2.10243	-3.40658	-2.3916	1.82429	0.541778	0.528745	0.201507	0.257532	-0.635944	NA
1	48	Cd11	EtOH	8	16	NA	0.614837	-2.96679	1.00513	NA	1.14967	NA	-0.290815	-0.310895	-1.14893	0.988415	0.94219	-0.263421	-2.2037	0.330085	-0.180755	0.299417	0.137187	-0.490458	1.17155	0.786807	-0.513342	NA	0.192716	NA	2.81525	2.01686	1.79714	2.35969	0.866693	2.11344	1.75013	-0.640258	0.682274	0.502731	-0.267041	1.21318	1.52239	-0.351481	1.03251	-0.00817104	0.148981	1.98562	NA
1	49	Th+	32 hr wd	9	11	0.810028	-0.440444	-2.05288	-0.638067	NA	0.679617	0.064105	-0.0442186	0.37736	-11.2769	-0.262923	1.35764	NA	-0.430166	-0.116239	0.500829	1.63181	-1.86584	-2.52295	0.242477	-0.193005	-0.517613	0.703825	0.3962	-1.17374	0.305763	-0.203851	-1.06358	0.840246	-0.574302	0.597511	0.312085	0.642596	0.833871	-0.209339	-0.495738	1.56765	-0.129791	0.275438	-0.968363	-0.534413	1.10204	-0.0345399	0.677205
1	50	Th+	32 hr wd	9	11	0.170527	1.20945	-2.2718	-0.406152	NA	-0.973884	NA	-1.13653	0.0986562	-0.91731	0.300285	1.18912	-1.51545	-1.90219	-0.47335	0.865887	NA	NA	0.481401	-0.440643	-0.340674	-0.414691	-7.40784	-2.58825	NA	0.400861	0.0143987	0.552095	0.482443	-0.350315	0.705078	-0.362556	3.26575	1.09823	1.25821	-1.21054	1.84936	2.27608	-1.78231	-0.437305	-1.02041	NA	-0.545248	NA
1	51	Th+	32 hr wd	9	9	0.402952	-0.0880726	0.900024	0.331932	NA	NA	0.538966	-0.294195	0.438902	1.11446	0.212489	1.18718	0.884536	-0.772665	-0.234328	-3.16356	NA	NA	0.170135	-0.236384	1.16335	-0.263746	-0.504076	-0.102054	0.0937263	NA	0.131647	0.178201	-1.7994	-0.793276	1.66367	1.09742	0.461014	1.02725	1.44298	0.0474358	1.75439	NA	0.366137	-0.846855	-0.22864	NA	-0.107122	NA
1	52	Th-	32 hr wd	9	8	-0.640794	NA	NA	-7.74852	2.57107	-0.109501	-7.24132	1.76236	0.880908	NA	NA	NA	-7.36659	NA	1.03671	1.14479	NA	NA	NA	NA	-0.0442112	2.10243	1.31016	0.964807	0.845299	-1.6476	NA	NA	NA	NA	-4.63579	NA	0.319054	NA	NA	1.33734	NA	NA	0.79036	NA	0.0521571	0.211793	NA	-2.59828
1	53	Th-	32 hr wd	9	6	-1.43195	-0.97291	NA	-2.43673	NA	0.0879511	2.36089	1.41457	1.11034	NA	NA	NA	-0.883566	NA	1.82327	0.509529	NA	NA	NA	NA	-0.450279	0.877819	1.6964	1.64969	1.48011	-1.4405	-4.63203	NA	NA	NA	NA	NA	0.442022	NA	-4.98348	0.507182	-6.0942	NA	0.47341	NA	-0.667193	1.05973	NA	NA
1	54	Th+	32 hr wd	10	10	-2.45367	NA	NA	NA	NA	-0.334556	NA	1.41336	NA	NA	NA	NA	NA	NA	1.04062	-0.285588	NA	NA	NA	NA	0.540231	1.73072	NA	NA	-0.820182	-1.80001	NA	NA	NA	NA	NA	NA	1.17176	NA	NA	1.91096	-3.92345	-0.620889	1.21317	NA	-1.76562	NA	NA	-1.71104
1	55	Th+	32 hr wd	10	11	-0.980504	NA	NA	-4.48276	NA	-0.133696	0.399886	1.0732	-0.563235	NA	NA	NA	-5.79756	NA	1.58917	1.07752	NA	NA	NA	NA	0.25306	2.02404	0.629316	0.366563	0.948929	-1.22723	-7.97768	NA	NA	NA	-3.62697	NA	0.804982	NA	-8.37555	0.518496	NA	NA	1.17317	NA	0.0258615	1.53382	NA	-1.69365
1	56	Th+	32 hr wd	10	11	-0.10471	NA	NA	-1.66534	1.91955	0.116347	-0.289528	1.45399	0.25953	NA	NA	NA	NA	NA	1.60742	0.229318	NA	NA	NA	NA	0.192444	2.19529	-0.457573	1.71053	0.827571	-0.594867	-4.93693	NA	NA	NA	-5.74221	NA	0.424789	NA	NA	0.26988	-5.01894	NA	1.17659	NA	-0.105331	1.66101	NA	NA
1	57	Th-	32 hr wd	10	11	-0.315373	NA	NA	-1.94641	3.00892	-0.285914	-0.144638	1.12525	-0.297188	NA	NA	NA	-0.791249	NA	1.93559	1.37403	NA	NA	NA	-8.14861	0.278676	2.26211	-0.197742	1.17448	1.34295	-0.637743	-4.24454	NA	NA	NA	-1.13985	NA	0.378662	NA	-1.74979	0.678903	-3.85493	NA	0.875338	NA	-0.479559	1.22825	NA	NA
1	58	Th-	32 hr wd	10	10	0.242741	NA	-4.86873	-1.48954	-0.83797	0.199958	-0.343408	0.851427	1.20123	-2.02018	-0.808412	-3.15216	NA	NA	1.28258	0.897459	NA	-0.0311697	NA	NA	0.538572	0.377182	1.29483	1.04828	0.000177005	-0.639061	-0.837315	-0.842768	-1.02512	-0.57738	-3.76883	-2.78605	0.454134	-1.75579	0.0902119	-0.329016	NA	-2.46924	-0.266614	-2.71135	0.0829948	NA	-1.59218	-0.194428
2	59	Th+	176 hr wd	1	17	0.357271	NA	0.566901	0.311543	NA	NA	-0.251917	-0.907029	-0.158838	NA	-0.0159484	0.637444	-1.02124	-0.87145	-0.284563	-0.27919	NA	NA	-2.56687	-0.0527537	-1.94049	-0.25535	-0.852226	0.0445393	-0.658687	2.16258	0.367179	1.19291	2.19573	0.640379	1.09123	0.993956	4.32445	0.00635469	-0.34079	-2.44135	1.6983	0.275774	-0.47504	-0.476593	0.693582	NA	1.16909	-0.164717
2	60	Th+	176 hr wd	1	11	0.250879	1.44775	1.51904	0.984848	-2.86953	-2.36502	1.20553	-0.777747	-1.82392	-0.112402	0.229255	NA	NA	NA	0.060537	-2.1079	1.48113	-1.13164	NA	1.39213	-1.36446	0.154503	-0.146549	-0.886108	-0.269656	1.54039	0.627809	0.99132	1.61117	0.509005	-0.224801	0.17068	-0.643454	1.18649	2.58073	-0.748926	1.57296	1.09649	0.940015	0.447679	-1.40189	0.357301	1.08505	-0.121872
2	61	Th-	176 hr wd	1	9	0.379256	NA	NA	-2.79399	-3.64678	1.10976	NA	1.15935	1.35448	-0.97906	-2.76651	-2.47853	NA	NA	0.621383	0.821951	-0.656307	-2.54957	-1.51527	-1.18199	-0.125357	-0.0374938	1.31725	1.76141	1.17308	-0.0422109	-0.930435	-2.25623	-2.12174	-2.99465	-1.66483	-1.55399	1.67853	-1.38245	0.566227	-2.75961	-4.17717	-9.8265	0.702459	-3.22487	0.403783	1.77537	-3.07787	-0.115902
2	62	Th-	176 hr wd	1	10	-0.454291	NA	NA	-0.554	-1.1268	0.685454	2.02802	0.642811	0.361115	NA	-2.25774	NA	NA	-1.82125	0.916343	0.468304	NA	NA	NA	-0.744641	-0.67823	0.738181	0.730556	-0.639198	-0.000177005	-0.423519	-1.05222	-2.35959	-0.697332	-1.80048	-2.14009	-1.196	0.478992	-2.60838	NA	-0.247898	-3.64703	NA	1.05531	-2.41388	-0.135419	0.794427	-2.43671	-1.32138
2	63	Th+	176 hr wd	1	11	-0.356795	NA	NA	0.212038	NA	-1.91081	-1.50543	-0.360397	-0.56449	0.107224	0.188409	NA	NA	-0.359907	-3.57965	-0.423147	0.686922	0.0845323	0.779462	0.784067	2.27855	-1.88531	-1.36202	-1.15871	NA	0.950333	-0.121524	0	1.64654	0.639498	0.582752	-0.122567	-0.325635	-0.318676	0.867673	-2.49407	0.344526	NA	-1.35978	0.314202	-0.490284	-2.014	1.19263	NA
2	64	Cd11	176 hr wd	1	9	NA	NA	-7.07673	NA	NA	NA	NA	NA	0.795339	1.30077	NA	NA	NA	NA	2.54904	NA	NA	2.1217	NA	NA	0.695155	-8.408	NA	NA	NA	NA	-1.05172	NA	NA	NA	NA	NA	NA	0.853649	-3.24927	NA	NA	-6.19734	0.408641	-0.200724	NA	NA	NA	-2.44227
2	65	Cd11	176 hr wd	1	15	-0.275183	-0.708753	-1.5475	0.602022	NA	-1.67142	NA	0.17992	0.267429	1.26841	-1.38536	1.34064	3.04785	1.28111	-0.488493	0.660955	-0.140566	0.773304	0.980191	0.231193	2.40209	0.230588	0.208552	-0.415623	-2.70801	-1.33301	0.115532	-0.177842	-0.41711	-0.367057	-1.02469	-0.829695	0.378632	1.49861	1.30556	-0.50568	-3.69142	-0.532657	0.451644	1.13403	0.136993	-0.547682	0.16474	-0.420034
2	66	Cd11	176 hr wd	1	9	0.32274	1.7321	-1.47495	0.724934	NA	-0.219752	NA	0.58638	0.347586	-0.277091	-1.34284	1.40759	0.34026	-1.2282	0.562305	0.458554	-0.395253	-1.55848	0.359376	-0.0421298	0.864427	0.8289	0.748375	0.302141	-0.490145	-0.978274	-0.904491	-1.04676	-1.05954	0.155955	-1.42378	-2.35821	0.126143	1.59774	-0.141854	0.611425	-2.14808	1.90775	0.443136	0.579922	0.786577	0.549385	-0.704696	-0.270433
2	67	Cd11	176 hr wd	1	6	-0.165039	-0.260717	0.987853	-0.78871	NA	0.177758	-0.900696	0.648155	0.571884	0.0522011	-1.26858	-0.0627925	1.62435	-1.25102	0.459361	0.662577	-3.56063	-0.360883	0.677394	-0.419787	1.4613	0.788294	0.982337	0.400203	-0.426979	-1.00948	-0.871025	-0.565007	-0.348149	-0.645789	-2.29328	-0.780487	0.443673	-0.223208	-1.69388	0.0508367	-2.44168	-0.252964	0.474349	0.289472	-0.0191381	0.587105	-0.170823	-0.540166
2	68	Th+	Control	2	8	-0.058	NA	NA	NA	-5.54665	-0.811944	NA	0.464732	NA	NA	-0.289819	NA	NA	NA	0.516871	-0.482018	NA	NA	1.95666	0.0243475	1.03819	-2.66886	NA	NA	NA	0.70618	0.142112	-2.32401	0.966298	-1.45036	NA	0.356101	-0.671701	0.286986	NA	-6.10222	0.950234	NA	-0.894287	-1.54163	-1.10734	1.03522	-1.8227	0.123847
2	69	Th+	Control	2	8	-0.831821	-3.6731	-3.08426	0.578788	NA	-0.506941	0.782258	0.091619	0.327474	NA	-0.268294	NA	3.41568	2.2317	-0.371736	0.0905294	1.1891	0.583761	NA	0.00628957	-0.407431	1.40717	0.510914	0.499274	NA	-0.771749	NA	0.32413	-2.7312	0.466438	-8.6126	-1.55258	-0.0272083	0.179798	-0.563723	-0.684362	-0.0884825	NA	0.213813	-0.536363	0.328004	0.69642	-0.170211	NA
2	70	Th-	Control	2	10	-0.138961	-9.65453	2.1474	0.607699	NA	NA	NA	-0.795109	-0.714307	NA	-0.147543	NA	NA	NA	-1.46357	-0.00709773	1.70895	NA	NA	1.10116	-1.32687	-2.03382	-0.913725	-1.87485	NA	1.31168	-0.0458689	0.2134	1.27994	1.28782	0.0676788	0.670946	-0.861184	-1.80525	-0.841875	-0.566509	-3.35686	-0.919713	0.484866	0.880309	-2.26164	-1.69831	1.54935	NA
2	71	Th-	Control	2	10	0.777135	NA	2.89508	0.895796	NA	-3.07515	-1.96111	-1.21285	-0.830656	-0.141709	0.817229	-2.66809	-0.453286	0.821033	-0.646392	2.4187	2.19645	-0.465493	-2.66468	3.04505	0.046867	-0.619144	-3.34703	-1.53667	NA	1.11266	1.90775	1.80726	1.78565	2.03157	1.74965	1.62202	4.63425	0.0687935	-3.31	-3.39686	-3.0467	0.836366	-1.70944	1.96482	1.04912	-1.03759	2.36571	0.67106
2	72	Th-	Control	2	11	0.450581	-9.17991	2.48928	1.4777	NA	-1.69932	-3.86215	0.150321	-1.79543	-0.834741	1.5679	-0.27477	2.06092	NA	-0.840081	2.83422	1.61039	-1.6649	-0.778974	1.95479	-0.0262634	0.0379118	-0.586598	-0.814642	-0.199025	3.39751	3.10848	2.93946	3.00166	2.99955	-1.10379	-0.651699	-1.45308	1.26915	-5.93796	-0.744536	2.54256	-0.715255	-1.42626	2.59788	-0.686772	-0.848812	3.18377	0.921756
2	73	Cd11	Control	2	9	-0.705756	3.43247	-3.49587	0.211801	NA	0.164464	-4.51128	-0.254706	-0.291328	2.26975	-1.36602	1.5942	7.08895	0.871667	0.330214	0.13199	1.22963	0.858814	1.19751	-0.269389	2.54636	-2.18777	-1.95775	-1.59717	NA	-1.65326	-1.01731	-0.68153	-0.322713	-0.534171	-3.21732	-0.711249	-0.818841	2.95396	2.00683	-1.3583	-2.18189	0.588824	-0.256452	1.63407	-0.822404	0.104222	-0.304882	-0.545677
2	74	Cd11	Control	2	8	-1.69622	1.53149	-2.45111	0.36277	NA	NA	-3.70197	NA	-1.74721	2.71606	NA	0.0743412	2.23281	-0.683035	-1.61512	0.740588	NA	1.81885	1.20509	-0.202848	2.69938	-8.0971	-0.5297	NA	NA	0.437544	1.16776	1.66092	1.51659	0.20953	NA	-0.510675	-1.96193	1.9894	1.09836	NA	-1.49983	1.27575	NA	0.847455	-0.458415	-0.284661	0.621671	-0.203948
2	75	Cd11	Control	2	12	-0.602247	2.48942	1.51485	0.541458	NA	-0.444352	NA	0.0409626	-0.345353	1.56423	0.305333	0.353859	NA	0.52404	0.0135198	-0.285588	0.442922	0.346528	NA	0.348289	2.48072	1.52051	-1.22249	-0.24307	NA	1.10174	1.47267	1.0205	0.946417	0.237349	-0.107964	1.5859	-1.04589	1.44571	1.06429	-0.493145	-1.60767	NA	-0.428349	1.26447	0.575721	-0.277448	1.36951	NA
2	76	Cd11	Control	2	9	-1.66473	-0.267791	-1.20077	1.79713	NA	NA	NA	-2.3053	-1.84387	2.18787	NA	NA	NA	-2.35211	-0.5325	-7.04928	NA	NA	NA	-0.0445747	3.09104	-1.62277	NA	-2.1468	NA	2.91807	NA	-0.262548	1.31103	0.161325	-0.68654	0.778483	NA	0.268675	2.59676	NA	2.42234	0.144028	NA	-0.275884	-1.28395	-1.3527	0.301444	NA
2	77	Cd11	Control	2	11	-0.140998	-1.12075	0.620062	-0.454723	NA	NA	-0.668824	0.0737381	0.0797397	-1.32094	-0.357698	0.294704	-2.19221	0.434354	0.0402586	0.16526	-0.898766	-2.22024	NA	-1.20448	-0.715635	0.833129	0.701236	0.363438	-0.159411	1.20074	-0.349684	-0.494087	0.432384	-0.254024	1.22879	0.583473	2.85022	0.470856	-6.12134	0.453694	1.49293	-0.321348	0.307239	0.352242	0.147046	-0.0385233	0.398153	0.0739063
2	78	Cd11	Control	2	10	0.509169	NA	-6.3259	-0.443984	NA	NA	NA	-0.275899	-0.32333	NA	0.462171	NA	NA	-0.560943	-0.411851	1.26423	NA	NA	-0.205646	0.034482	-1.37251	-4.03888	0.842886	-1.39742	NA	1.94723	1.41316	1.1158	-0.0111243	-0.983143	NA	-0.00495841	-1.04695	-0.530142	-1.26686	NA	-0.233319	-3.2169	1.0816	-1.74422	-0.0683874	-2.70012	-0.696587	0.580092
2	79	Th+	176 hr wd	3	10	0.203649	NA	-3.53176	0.182423	NA	NA	0.982236	NA	-2.23602	-1.83102	NA	0.10142	NA	1.1143	-5.88288	-0.8757	NA	NA	NA	-1.2144	-0.908447	NA	NA	NA	NA	0.0187764	-0.314051	0.275677	-1.57438	-0.5688	-0.119451	1.47214	3.22119	-0.601151	-2.97282	NA	3.64481	0.541475	NA	-0.596915	0.214804	NA	-1.09234	NA
2	80	Th+	176 hr wd	3	12	0.168466	2.20091	NA	NA	NA	-3.86043	-5.22789	NA	-2.73034	-4.50319	-0.775581	NA	NA	0.496231	-8.05706	NA	NA	-1.49506	NA	-1.19953	-1.19849	NA	-1.0969	-3.82561	NA	0.546683	-0.439542	0.253998	-0.159854	-0.558138	0.872437	0.125658	-0.124898	-0.880116	0.475752	NA	0.812477	NA	NA	-1.51826	-0.380532	-1.53457	-0.790071	-1.21316
2	81	Th-	176 hr wd	3	8	-0.0893123	NA	0.397856	-0.823802	NA	2.22563	NA	-0.667564	-1.42836	-2.96216	-0.177038	NA	NA	-1.51913	-1.12008	0.22548	-3.12442	NA	NA	0.286745	-0.612413	-0.601268	-0.418817	-2.4025	-1.12893	0.519826	-0.0143987	0.585792	0.259819	0.0545505	-1.44008	1.05045	-2.37102	-0.505951	-3.0589	-0.556008	1.70361	NA	-1.18812	0.0752739	0.306286	-0.900883	0.240586	NA
2	82	Cd11	176 hr wd	3	9	-2.24014	NA	-0.170537	-0.936223	NA	NA	NA	-7.02864	-5.66729	-2.3816	-0.35637	NA	NA	0.701964	NA	0.296682	NA	-1.26092	NA	-0.539559	-1.54373	-9.85692	-1.89773	NA	NA	0.0436795	-0.316701	0.205184	0.24285	-0.104039	0.613943	0.549718	5.01073	-0.15925	-3.73084	-1.73656	-0.152709	-0.635746	NA	-0.334964	-0.838569	-5.63709	-0.44932	-0.825874
2	83	Cd11	176 hr wd	3	12	-0.727551	NA	-0.0145517	-0.985747	-2.51599	-3.10582	0.30582	NA	NA	-0.426939	-0.0771975	0.0306803	0.438839	3.65443	NA	-10.988	NA	NA	NA	0.0806761	-1.20327	NA	-0.150248	-1.67438	NA	-1.80534	-0.709956	-0.411966	0.0478896	0.434343	NA	0.548529	-1.29857	0.293693	-0.904145	NA	-1.67688	-9.2502	NA	-0.465113	1.54787	NA	-0.00325122	-0.139076
2	84	Cd11	Control	4	12	0.488612	-9.46094	0.293952	-1.20688	-0.0938421	-0.508744	NA	1.6666	1.50534	-1.36447	-1.44065	0.984823	NA	NA	1.4128	0.909614	NA	0.528097	-0.290387	-0.982104	0.868979	1.41066	1.73308	1.59019	0.669258	-0.90584	-0.241454	0.174604	NA	-2.43555	NA	-3.50336	1.27896	2.56299	-3.25463	0.74129	-3.9793	-5.20115	1.21309	-2.06147	0.644243	0.684298	-1.79367	NA
2	85	Cd11	Control	4	13	NA	NA	-6.56951	-0.707932	NA	NA	-4.24568	1.21631	0.878663	NA	-0.842007	NA	NA	NA	-0.317016	1.13436	NA	NA	NA	NA	-1.2884	1.35993	0.50246	1.01094	NA	NA	NA	-1.18959	NA	NA	NA	NA	-0.208665	-0.717655	0.781595	0.75504	-1.7506	-5.5276	-0.0308216	-1.24217	-0.927535	0.67816	-2.36321	NA
2	86	Cd11	Control	4	10	0.702799	-5.005	-2.44671	1.39113	NA	NA	NA	1.02642	NA	2.16194	NA	NA	4.30954	-4.24806	0.765308	-0.491352	NA	2.04548	3.13182	NA	1.43902	-1.09852	NA	NA	NA	NA	NA	-1.18516	-7.26425	NA	NA	-8.4618	-0.0899359	0.823845	3.64605	-6.239	NA	0.231794	0.466329	NA	0.720159	NA	-9.587	NA
2	87	Cd11	Control	4	10	NA	3.62088	NA	2.38651	NA	NA	NA	-2.66112	0.355841	NA	NA	NA	NA	NA	NA	0.71378	NA	NA	NA	NA	-4.59741	-1.34933	NA	NA	NA	NA	NA	-0.268673	NA	NA	NA	NA	1.50443	3.62461	2.71717	1.15508	0	-4.65269	-1.20267	NA	-0.762417	NA	NA	NA
2	88	Cd11	8 hr wd	5	11	NA	-5.89932	-1.10423	-0.340837	NA	-2.00347	NA	-0.30485	-6.40636	2.78944	-0.416374	2.14125	1.66822	NA	0.684218	NA	2.46847	1.93583	2.81051	NA	2.49663	-6.54488	NA	NA	NA	NA	NA	-0.720515	0.429789	-0.904896	-11.5414	NA	NA	0.249699	3.92075	-0.822534	1.03878	2.27336	-0.480536	0.688131	-0.64958	-0.614025	-0.399444	NA
2	89	Cd11	8 hr wd	5	11	-0.0221472	NA	-7.8587	0.199304	-2.3419	-0.19306	-1.14916	1.27801	0.153601	2.91722	-3.13639	NA	NA	-1.69547	-0.173033	1.73517	NA	NA	1.56905	-4.54832	2.4639	1.66654	1.70082	0.9453	1.07264	-1.89893	-2.03073	-0.535279	NA	NA	NA	NA	-0.295946	2.30247	NA	-3.08387	NA	1.45765	-0.68709	-0.695626	0.748854	1.43871	NA	NA
2	90	Th+	8 hr wd	5	9	0	NA	-1.90185	-1.01248	-2.66065	0.664097	-0.378664	0.483936	-0.50622	-1.80464	-0.489506	NA	-1.6051	0.590361	0.946425	0.994459	NA	-2.06715	0.104877	-0.638877	0.38134	0.954685	1.05872	0.209977	-0.191156	0.349958	-0.659279	-0.791001	0.136163	-0.637733	0.452482	0.136819	0.0104571	-1.36191	-4.85737	0.398683	1.26737	NA	0.858856	-1.03272	-0.128823	NA	-0.295401	-0.546438
2	91	Th+	8 hr wd	5	10	-0.201672	NA	0.882879	-0.505899	-1.04924	-0.457312	-6.64202	0.0307071	0.188771	-3.73306	-0.732468	NA	NA	-1.20077	0.116532	0.741733	NA	NA	NA	-1.41192	-0.678545	0.947621	1.07435	0.00744946	0.184767	-2.30306	-1.3526	-1.28184	NA	-0.817358	0.707084	0.620254	-0.278659	-4.20799	-4.85364	-0.0154488	1.63567	NA	0.240134	-1.6889	0.459273	0.773625	-0.624408	-0.446185
2	92	Th-	8 hr wd	5	8	-0.218298	NA	2.63666	-1.02862	NA	NA	0.805393	NA	-1.97907	NA	0.304866	NA	NA	0.178839	NA	-8.48221	0.939187	NA	NA	1.23864	-2.72734	-4.63437	NA	-1.35653	NA	0.28159	NA	0.412031	0.732348	0.447107	1.2158	2.41446	6.65342	-1.96772	1.41568	NA	-2.69855	NA	NA	-1.61736	-0.911438	NA	0.167173	NA
2	93	Th-	8 hr wd	5	8	NA	NA	2.31983	0.167642	NA	NA	NA	-0.0145817	-0.637972	NA	0.336031	NA	NA	NA	-0.0135726	0.469869	NA	NA	NA	0.80521	-2.4949	0.309973	0.163242	0.61648	NA	-0.324172	0.0616522	0.501104	-0.765143	0.658945	0.935689	0.657555	-0.527744	-0.522572	-0.0978179	-0.996625	-1.88575	-0.0547943	-0.182337	-0.94544	-1.90796	-0.0718369	-0.0561413	NA
2	94	Cd11	32 hr wd	6	11	0.0932723	NA	0.369558	0.188009	NA	NA	NA	1.3059	0.493088	0.451394	NA	2.44232	NA	1.09108	1.17303	0.973772	NA	NA	NA	NA	-1.04989	-1.3111	NA	0.381774	NA	-0.811096	NA	-1.47479	NA	-1.48914	-0.712787	-1.22974	-0.845468	0.544132	1.11588	0.908063	1.11069	0.706056	0.465442	-1.55685	0.451672	NA	-2.58366	NA
2	95	Cd11	32 hr wd	6	10	-0.520961	-0.847855	0.479385	-0.146442	NA	-0.623567	NA	-0.0521804	0.357773	2.28666	NA	1.06299	NA	0.394	0.700481	1.04617	-0.614952	1.9694	2.34974	-1.25227	2.40041	1.14712	1.35101	0.621359	NA	-0.451738	0.423952	-0.540858	-0.76451	-1.68643	-0.668541	0.457298	1.15353	0.635298	1.5121	1.07162	-0.233494	-0.703643	0.8288	-0.0531471	0.909886	0.856503	-1.80812	NA
2	96	Cd11	32 hr wd	6	11	-0.115682	1.88129	0	-0.706678	NA	NA	NA	1.18777	0.0875604	1.88615	NA	0.906312	4.32151	0.673462	0.577193	0.726619	NA	1.32969	2.17029	NA	1.03842	0.854025	0.819093	0.448886	NA	-1.27641	-1.1879	-3.7133	-2.92681	NA	NA	-3.67821	-0.409818	0.240732	2.7501	1.09074	NA	0.659628	-0.143905	-0.884949	0.514396	1.80559	-1.79556	NA
2	97	Th+	32 hr wd	6	10	NA	2.04679	0.0863716	-0.167766	NA	1.28255	1.56369	0.201474	-0.264885	-0.511024	-0.0159724	-1.09862	NA	0.988679	-1.14094	-0.831401	NA	-1.01553	NA	-0.434959	-0.830751	-0.538979	-0.848053	0.0147234	NA	-0.511023	0.686973	0.284311	-0.515963	0.37985	0.354931	1.21469	-0.400333	-0.139208	-0.903876	-1.08531	1.58527	1.29908	-0.024574	-0.541623	-0.135706	0.0516909	-0.0474608	NA
2	98	Th+	32 hr wd	6	13	0.213154	-3.00686	-0.0410898	0.108821	NA	3.47195	-1.19363	-0.0321913	0.478268	NA	0.898935	-2.40598	0.065984	1.6203	-0.366188	-0.125006	NA	-0.70563	-3.14538	-0.156469	-0.804119	0.60462	0.520529	0.105348	0.431902	1.96461	0.541536	0.74228	0.73681	0.133238	0.308302	0.0943106	0.332667	0.997181	-2.61148	-1.01614	3.07261	NA	0.137007	-0.0881231	-0.574743	-0.844347	0.279308	NA
2	99	Th+	32 hr wd	6	14	1.15558	-0.375025	0.0785355	0.815289	-1.81272	0.898209	0.354479	-0.708737	-0.0654017	-0.676959	0.743962	0.899785	NA	2.94312	0.0107575	-0.463481	-0.14401	-3.25029	0.395125	0.834693	-0.895147	0.0750134	0.653279	-0.262796	NA	-0.429964	0.435913	0.291251	-1.28494	0.753333	2.36577	2.4608	-0.685655	0.463556	-0.172771	-0.761926	2.39178	0.391142	-0.133694	0.546086	1.61853	1.30241	1.12306	NA
2	100	Th-	32 hr wd	6	12	-0.137779	0.966015	2.08705	0.573014	-3.08907	2.32337	NA	-1.17297	-1.36553	-2.10258	0.262893	-1.1102	NA	2.31839	-2.27274	-0.970535	0.0951797	-0.868341	-2.2523	2.0469	-1.68485	-9.77303	-1.25015	-1.99327	NA	-1.3819	1.03365	0.665893	0.394529	1.37859	-0.123386	1.30821	-1.81316	-0.840088	-1.01128	-1.57678	-2.6936	-1.40058	NA	0.171921	0.87408	-1.25366	1.00931	0.216156
2	101	Th+	32 hr wd	6	10	0.887252	1.14955	1.11234	1.20709	NA	NA	NA	-1.84297	-0.884403	-0.87984	0.637082	NA	NA	2.10366	-1.40991	-3.10044	NA	NA	NA	0.401359	-2.67089	-0.179658	-2.58079	-1.65789	NA	NA	0.279357	-0.609687	-1.47021	1.03588	2.35169	1.68555	-2.13087	-0.562041	0.567287	-2.84941	2.19339	3.76282	NA	0.31134	0.570366	0.984479	0.470297	NA
2	102	Cd11	EtOH	8	30	-0.162745	4.1894	NA	0.413436	-3.5114	NA	0.426388	-0.0145817	-4.9967	1.5537	-0.475357	3.34782	NA	NA	0.26633	-2.65749	NA	1.13933	1.03046	-0.0683928	1.97027	-9.85123	NA	-1.4661	NA	1.17554	0.0270029	-0.836608	0.682538	-0.352967	-9.26623	-2.78904	-0.449268	0.278394	0.11986	NA	-0.531525	-0.558793	-1.08497	0.176081	-2.8989	NA	0.568696	-0.0440063
2	103	Cd11	EtOH	8	10	-0.419926	3.58974	NA	1.65629	NA	0.648058	NA	-0.855899	-0.952869	0	-0.330442	1.24502	NA	-1.29814	-0.399029	-1.16784	-0.262993	0.134877	1.28948	0.133345	1.2223	-0.166567	NA	-0.637241	-0.127498	0.231911	0.539935	0.918498	0.942094	0.167208	-1.66774	-1.0514	-2.02842	2.31224	0.768879	-2.31272	-0.991712	1.63975	-0.939549	0.526097	-1.20508	-0.22097	0.626145	0.611712
2	104	Cd11	EtOH	8	12	NA	NA	-2.87865	-0.631085	NA	0.143084	NA	1.17568	1.788	3.98476	0.550762	3.95736	NA	NA	-7.41846	-6.91529	NA	1.09774	NA	-0.635819	NA	NA	NA	0.745875	NA	0.41675	1.95568	NA	1.05111	NA	NA	0.973601	-4.65205	0.184025	3.74364	NA	-2.54531	1.96638	-0.104515	NA	-6.51209	NA	NA	NA
2	105	Th-	EtOH	8	12	0.681561	NA	0.336015	0.467852	-1.27305	3.13987	NA	0.822543	-0.324311	NA	0.291208	-0.00283166	NA	-0.730042	-0.643177	-0.0226214	NA	NA	NA	1.49008	-1.90981	-0.867827	0.64732	0.318943	0.00303986	-0.106828	0.861002	0.570358	1.2566	0.371771	-2.04051	-0.0512502	-0.730851	-3.05503	-2.17429	-2.19699	-0.707873	NA	-0.786679	0	0.476606	0.195651	0.209291	0.151749
2	106	Th+	32 hr wd	9	10	0.940984	NA	0.96936	-0.320797	-1.87026	-5.65063	NA	-0.0948968	NA	-1.08286	0.867208	-1.60908	3.09005	-0.265413	-2.29118	-2.21217	NA	-1.89645	-0.7386	0.0179775	-1.39258	-2.19977	NA	NA	-0.662093	1.34769	0.214134	0.394202	0.510277	0.145424	-0.148213	1.53621	5.1977	1.22992	-0.934269	-3.72246	2.191	0.344661	-1.46651	-0.698328	-0.0646627	-1.55414	-0.645263	1.40129
2	107	Th+	32 hr wd	9	13	NA	1.55078	NA	1.44002	NA	-1.78009	NA	-1.39653	-2.39924	-1.03903	0.927851	NA	NA	-1.23615	NA	-9.34686	NA	NA	NA	0.239026	-2.31605	-2.97045	-3.12693	-0.648409	NA	1.28243	NA	-0.582211	-2.12231	-0.435837	1.8616	1.37959	-1.1476	0.0163205	1.92345	NA	2.84589	-4.12917	NA	-1.57468	-1.99619	NA	-1.63561	0.947241
2	108	Th-	32 hr wd	9	12	-0.0870882	-8.60373	-2.34561	-1.0047	NA	-0.193424	NA	0.851209	0.322941	-1.55868	-1.09448	-10.0422	NA	NA	0.938674	1.43069	NA	NA	NA	-0.865815	0.030592	1.32165	1.1119	0.544385	0.696345	-0.80673	-1.12184	-1.2291	-1.61635	-2.06279	-1.09015	-0.179607	4.16456	-0.30685	NA	-0.532864	-2.99886	NA	0.343856	-1.90865	-1.43905	NA	-2.32108	-0.880643
2	109	Th+	32 hr wd	10	10	-1.54685	NA	-6.21776	-1.13962	1.53991	-0.144157	0.730446	1.33437	0.320174	NA	NA	NA	NA	NA	0.650122	1.03309	NA	NA	NA	NA	0.388224	1.32702	0.354517	-0.628962	0.638556	-1.69174	-4.48908	NA	NA	NA	-2.22109	-4.44354	0.566087	NA	-1.18291	1.36226	-3.89526	-3.98732	0.499829	NA	0.0180517	-0.144874	NA	-2.1923
2	110	Th+	32 hr wd	10	12	-1.80137	NA	NA	NA	-0.360129	-1.14549	NA	0.35877	-0.550194	NA	NA	NA	NA	NA	0.370596	0.654363	NA	NA	NA	NA	0.848798	1.0545	0.452987	0.564481	0.54741	NA	NA	NA	NA	NA	NA	NA	1.7282	NA	-0.32113	0.901542	NA	NA	0.854133	NA	-0.890912	1.197	NA	-1.23724
2	111	Th+	32 hr wd	10	10	1.1571	NA	-2.05303	1.53208	-1.2364	0.56715	NA	-6.35542	-0.737089	NA	NA	NA	NA	3.04907	-1.22975	-6.81657	NA	NA	NA	0.528473	-5.80861	NA	-4.96659	NA	NA	-0.646946	NA	-6.49121	-4.83242	1.07137	-7.37884	0.758507	-6.23108	-1.32924	1.53353	NA	2.63311	NA	-4.39806	-1.04048	0.23853	NA	-2.6813	0.204505
1	112	Th-	32 hr wd	10	10	-0.345415	NA	NA	0.733144	NA	1.99963	NA	-1.16113	-0.480888	-2.80862	-0.0411409	NA	NA	-0.158358	-0.715734	-1.45503	NA	NA	NA	1.28072	-1.14698	-2.30944	0.896037	0.230127	-1.2072	0.224318	0.733473	-0.304762	0.742172	0.960084	-0.961149	0.320944	-1.02314	-2.6301	-1.5577	-2.56667	-3.83152	NA	0.205679	-0.575079	-0.373779	-2.87819	-0.559012	0.0630758
2	113	Th-	32 hr wd	10	11	0.735149	NA	NA	-4.81044	-4.61725	NA	1.15262	3.01515	1.76167	NA	0.342167	NA	NA	NA	-0.308596	-0.312034	NA	NA	NA	0.117361	-1.91108	-3.05883	-1.05418	2.42821	-0.385808	1.07481	1.20147	-1.69141	1.21088	NA	-2.68972	-1.24995	0.701247	-1.21244	2.5583	-5.90808	-0.177721	NA	-0.573072	-3.70768	-1.30147	1.90078	-6.28706	0.751278
3	114	Th+	176 hr wd	1	14	0.0788333	NA	0.326209	0.0398099	NA	1.06181	NA	-1.50185	-0.0774	-0.186315	0.135056	-1.93439	-0.734467	1.08231	-0.488215	-0.526283	0.90245	NA	1.02631	1.18845	-1.19133	0.269147	-1.08823	0.359234	-0.93626	1.91124	1.11704	1.38098	1.47458	1.02025	0.922947	2.12071	-0.418379	0.448158	-0.728776	0.0385209	1.2086	0.841078	0.492195	0.168035	-0.41163	-0.703362	1.57396	-0.436458
3	115	Th+	176 hr wd	1	12	0.803075	1.57074	-1.58605	0.520469	NA	-2.47604	NA	-2.36829	-0.302398	-3.46637	-0.646448	-0.126528	NA	0.69788	-0.189155	-2.40625	-0.514707	NA	-2.4505	1.13369	-0.754137	-1.45063	-1.70342	-0.625969	-2.1758	1.15374	NA	0.714362	1.23359	0.354531	-0.454615	0.241347	3.49736	-1.30238	-2.08402	-1.70474	0.507006	NA	-1.23008	0.176926	-1.18618	-1.84982	0.784443	-0.475774
3	116	Th-	176 hr wd	1	16	0.431527	1.28913	1.11829	-4.26225	NA	NA	0.511277	0.443378	0.890907	NA	-0.0203619	1.01624	NA	0.0841267	0.590773	1.65194	NA	NA	NA	0.764673	-1.11135	0.466321	0.41142	0.432303	1.43349	-0.254545	-0.0635323	-0.0663325	-0.715382	0.0270932	1.47922	1.54072	4.03507	-0.45075	NA	1.0693	1.81095	0.344645	-0.357179	-0.00859542	-1.25682	-0.591201	0.277592	NA
3	117	Th-	176 hr wd	1	16	-1.00763	-0.0567158	-3.40318	-2.7446	NA	-0.60583	0.521247	0.809316	0.285837	-0.736658	-1.58582	-0.0364682	NA	-2.16447	0.636499	-0.243965	NA	-0.354569	-0.552329	-0.662587	0.5376	0.198488	0.305721	0.4009	0.764099	0.174011	-1.36121	-1.00918	0.4307	-1.51517	NA	-0.991282	1.80557	0.378789	NA	0.766192	0.691433	0.769967	-0.790445	-0.0758965	-0.250061	0.604658	-0.197637	-0.554537
3	118	Th-	176 hr wd	1	10	NA	-4.95152	NA	-0.539231	NA	1.18828	NA	-1.49258	0.320174	NA	0.957751	-2.35767	NA	NA	NA	-0.0962322	NA	NA	NA	1.43931	-1.47342	-1.31028	-0.287849	-0.480615	NA	2.50007	1.389	1.03308	2.15333	1.32689	NA	-0.522193	NA	-0.261334	1.49677	-0.872312	-0.950747	0	-1.91469	-0.229704	-1.76374	NA	1.45295	1.43874
3	119	Cd11	176 hr wd	1	9	NA	-7.1196	-0.832398	0.516967	NA	NA	NA	-0.802902	-0.595416	1.10594	0.220569	2.06634	NA	-0.703929	-0.744533	-0.864182	NA	-0.799318	1.23396	0.713566	1.94018	-2.47045	-1.19465	-0.614656	0.0726577	1.31374	0.0980489	0.562994	0.711614	0.333953	-5.53112	-1.58211	-0.498602	2.07773	-0.121588	0.0154488	-1.92333	2.41004	-0.4389	1.55929	-0.348471	NA	1.12105	0.392189
3	120	Cd11	176 hr wd	1	8	-0.313683	1.99056	-1.67358	-2.89862	1.54521	0.975111	0.0515098	1.16822	1.35803	-1.93896	-2.14769	0.799625	NA	-1.12476	1.48455	1.54922	NA	-0.607336	-0.366186	-2.28684	1.31778	2.25437	1.88605	1.47667	1.02789	-0.47836	-1.58542	-1.343	-2.28515	-1.22768	-0.407943	-1.30027	1.01663	-1.00185	-10.4261	1.39363	-1.35482	-1.8322	1.29555	-0.88837	0.603174	1.23119	-2.42285	-0.489396
3	121	Cd11	176 hr wd	1	10	-0.305322	2.08315	-1.48715	-2.51815	1.37661	1.02357	0.332324	1.33844	1.47201	-1.63799	-2.0796	1.03288	-7.85041	-1.1896	1.5028	1.73138	NA	-0.63386	-0.43963	-2.10781	1.28081	2.40048	1.92193	1.54186	1.02685	-0.350892	-1.59848	-1.43124	-2.11092	-1.14782	-0.319057	-1.19497	1.05929	-0.842854	-9.39427	1.42171	-1.35913	-1.75537	1.4065	-0.873857	0.616292	1.18919	-2.38992	-0.389462
3	122	Th+	Control	2	7	NA	-3.44418	-0.721593	0.00949194	NA	NA	0.832542	0.567173	0.106953	NA	0.455696	NA	2.45884	-0.97691	-0.629966	-0.194292	-2.28341	-0.0472198	NA	0.950422	0.41554	-0.433471	-2.59003	-0.24113	NA	1.80264	0.59391	1.24168	1.259	0.549918	NA	0.161182	-0.391852	1.26458	0.907485	0.105827	0.776915	-0.627731	0.0635377	0.659385	-0.626952	-0.893142	0.864456	0.241762
3	123	Th-	Control	2	9	0.272602	4.02435	2.30889	-0.0600156	-0.998934	-1.17885	NA	-0.937514	0.205829	-0.0372684	0.92351	-0.917802	-0.0943797	0.9604	-1.09343	2.00417	NA	-3.97565	-12.2094	2.26595	-0.884424	-1.74858	-0.289269	-1.35321	-0.232046	2.75304	2.59552	1.93921	3.60522	2.77933	NA	-0.447972	-0.586921	-0.792228	-2.54777	-1.51253	0.150123	0.630895	-1.32983	2.56822	1.32768	-1.30054	3.1474	1.44363
3	124	Th-	Control	2	11	0.70977	NA	-1.03994	1.25492	NA	-1.9989	1.31597	-0.66065	-0.0165419	0.248017	0.630444	-2.83659	-0.676594	1.40985	-1.26675	0.710151	0.837827	1.1142	1.27598	2.03515	3.16235	1.15312	0.363526	0.00990362	NA	0.899887	NA	0.879039	1.71301	1.89232	1.00419	1.56986	-1.15626	0.715973	0.366496	-0.515591	-0.910328	NA	-0.384527	1.87129	1.23977	-0.246835	1.65981	0.125266
3	125	Cd11	Control	2	8	1.55921	-2.36377	-1.28128	-0.589275	NA	NA	NA	0.598895	-2.77549	NA	NA	3.39567	NA	NA	NA	-7.6943	NA	2.96539	NA	NA	-1.71575	NA	-0.166073	0.46437	NA	NA	NA	-0.458295	-2.05684	NA	NA	-0.113808	NA	2.54754	3.34767	NA	NA	NA	-6.89441	-0.527697	-2.40873	NA	-1.19355	0.663604
3	126	Cd11	Control	2	9	-0.550254	-3.91607	1.98966	-0.118133	NA	NA	NA	-1.06292	-0.389563	2.58537	-0.681854	NA	NA	0.723193	-2.58506	-0.0656018	-1.09346	2.44723	0.946905	0.172753	3.49423	-3.61788	-3.58568	-2.11576	NA	1.07243	0.161423	1.2854	0.278161	0.488283	0.813744	-0.821679	-0.128671	1.15347	3.45387	-0.259611	0.491338	0.318059	-1.96159	1.11515	-0.503667	-0.362737	0.647779	0.485101
3	127	Cd11	Control	2	14	-0.0566087	1.1991	0.654645	-1.32192	NA	0.281384	-0.0519043	0.643409	0.517454	0.188435	-0.749694	NA	NA	-0.474344	0.0679879	0.285054	-1.57807	0.0223681	NA	0.176491	1.5856	1.10453	0.770996	0.338834	0.339855	0.61341	-0.696299	-0.121555	-0.344192	0.125077	-0.55624	-0.0304191	0.642145	-0.862365	-0.530328	0.784211	-0.304394	1.71363	0.386556	1.15223	-0.00440062	0.518523	0.317465	-0.262807
3	128	Cd11	Control	2	12	-0.00676096	-2.87318	-0.599082	1.00513	NA	-0.722079	NA	-0.936669	-0.103782	1.88899	0.0326122	NA	NA	0.253894	-0.69952	-0.780457	NA	1.92252	1.1386	0.575627	2.7447	-0.660099	0.703238	-1.24473	0.864766	0.769929	-0.0620526	0.919189	-0.629193	-0.234619	-1.94726	-3.23379	0.348065	2.67842	-0.0117849	NA	-0.359747	-0.296077	-0.0739022	2.034	1.89146	-1.49622	1.16174	0.495972
3	129	Th+	176 hr wd	3	9	0.906779	-4.22721	1.67047	0.774097	NA	-0.245856	-1.07609	-1.56651	-1.07401	0.702661	1.06836	NA	NA	1.02227	-0.840054	-0.478967	1.10136	-0.573423	-0.00541939	1.23091	0.953187	-2.38304	-0.29833	-2.1574	-0.401154	2.14074	0.265857	1.46326	2.38225	1.06287	1.7641	1.26605	-2.51326	-0.211069	0.251017	0.332379	NA	-0.561287	-1.49939	0.474363	1.06831	-0.722388	1.62488	0.749419
3	130	Th+	176 hr wd	3	10	0.650779	1.11505	0.65251	0.13891	NA	-0.814544	-4.93928	-0.865767	-0.303016	NA	0.435192	-1.43073	NA	1.6783	NA	0.528334	-0.162584	NA	NA	-0.207277	-2.12411	-0.698577	-0.252941	-1.36652	-1.44065	0.496601	-0.277595	0.438132	-0.449024	-0.236223	2.20648	1.25606	4.78624	-0.804731	-2.54682	-4.84472	3.29324	1.1893	0.309855	-1.83922	1.61411	-1.26311	0.243693	0.28709
3	131	Th-	176 hr wd	3	11	0.700381	-4.49491	1.40203	0.475368	NA	NA	NA	-3.14245	-1.07393	NA	NA	-0.436412	-1.54968	-1.26202	-0.375731	-1.36242	NA	NA	NA	1.54748	-0.949056	-0.634585	0.77607	-0.11505	0.331976	-0.10418	-0.414443	0.730456	0.40889	0.605788	-0.889244	-0.512659	NA	-0.0474461	0.862087	NA	0.386578	NA	0.363494	0.0829891	0.742866	-0.532279	0.508934	0.484344
3	132	Th-	176 hr wd	3	7	0.347663	-5.17447	0.937048	-0.0200719	NA	NA	NA	-3.37897	-1.4115	NA	-0.190182	-0.72904	NA	-1.74226	-0.764022	-1.56092	NA	NA	NA	1.14837	-1.24276	-1.11814	0.32242	-0.521734	NA	-0.450041	-0.634163	0.30999	0.0462619	0.269429	-1.35737	-0.857699	NA	-0.287044	0.616342	NA	0.225201	NA	0.0444535	-0.164476	0.360846	-0.708325	0.220178	0.0167025
3	133	Cd11	176 hr wd	3	8	0.482565	NA	1.94339	-0.711785	NA	NA	NA	-1.91012	-0.621499	2.5934	NA	-0.613069	NA	1.39147	NA	-2.31836	NA	NA	1.01773	0.437782	1.22926	-2.45069	-2.1804	-3.11759	-0.537246	-0.668532	-0.332454	1.10806	-0.00471596	-0.702524	1.33903	0.0159768	6.76943	1.70787	1.54533	-3.59286	0.764464	-2.69789	-3.61682	0.406455	0.796039	-3.85542	-0.161442	-0.580223
3	134	Cd11	176 hr wd	3	14	-0.8536	1.40795	1.51733	2.03564	NA	NA	NA	-0.866575	-3.11619	3.93145	NA	1.66048	NA	-2.32222	-1.80397	-0.285588	0.673191	2.07472	3.46487	-0.155906	3.95959	-1.18496	NA	-1.27486	NA	-0.932417	-3.48773	-0.314284	-1.32224	-2.11129	NA	-1.56672	1.40368	3.08009	2.96422	0.193974	-0.229768	NA	-0.860658	2.78136	0.371265	NA	-0.321084	-0.0839821
3	135	Cd11	176 hr wd	3	9	0.441741	-7.73084	0.946409	-0.157548	NA	1.4273	NA	NA	-1.48375	2.16606	NA	NA	NA	-0.67256	NA	0.588239	NA	2.30679	1.12295	0.618641	2.23661	-0.0214594	-0.863916	-2.51176	NA	-0.591578	NA	0.116669	-0.753898	0.115315	1.21082	-0.563254	NA	-0.197458	-0.997414	-0.431412	0.656848	-0.0812119	-1.06817	0.880025	0.90244	-0.624224	-1.54272	0.335513
3	136	Cd11	Control	4	8	0.0298162	1.65938	-2.92986	-7.75733	2.38402	0.0661748	-1.85137	1.13055	0.824037	NA	-2.80688	-1.53854	NA	0.668515	0.500117	1.00882	NA	NA	-1.59148	-4.08391	0.0577878	0.937853	0.972919	0.941966	0.360993	-0.301318	-1.52565	-2.48964	-3.57848	-3.71419	-1.59737	-1.71898	0	-1.64888	0.0113814	2.51475	-4.07861	NA	0.957775	-4.13792	1.08069	1.30358	-4.84823	-0.754022
3	137	Cd11	Control	4	9	-0.419926	-0.525644	NA	NA	NA	-1.30462	2.17359	NA	-0.115108	1.37764	NA	NA	NA	NA	0.96134	-1.00123	NA	NA	0.973853	NA	0.993272	1.11956	-0.0798325	-0.305443	NA	0.196115	0.621201	0.251425	0.199497	-1.1202	NA	NA	NA	-1.22517	2.44687	-6.48408	-0.768882	NA	0.920874	-1.85616	-0.264922	-1.14885	-3.75982	NA
3	138	Cd11	Control	4	12	-0.281979	NA	NA	-1.14959	2.33652	0.538747	-0.311598	0.336219	1.14966	NA	-2.11379	-2.22657	-1.09171	-3.25516	0.350379	0.470673	NA	-2.13795	NA	-2.09031	0.0552779	1.86698	0.84585	0.37867	0.883159	-1.10982	-1.70008	-1.15028	-2.06794	-2.05098	-1.73044	-0.706882	0.655263	-1.46681	NA	1.85384	NA	-0.303411	0.984064	-4.56714	0.138709	0.823722	-1.79447	-1.12498
3	139	Cd11	8 hr wd	5	8	-1.04622	1.45334	-0.574357	-1.3455	NA	-1.00226	-0.367121	-1.90348	-2.26231	NA	0.502948	2.1553	2.05833	NA	0.686042	-1.37136	NA	-2.34942	NA	-0.141561	-3.90425	-0.654869	-4.33782	-0.0402575	NA	2.90956	0.882476	1.06169	3.0176	0.862562	NA	-1.20348	NA	0.465126	0.244955	NA	2.81877	1.13693	NA	0.473222	-2.95574	0.69642	1.69763	0.992488
3	140	Cd11	8 hr wd	5	10	-0.295029	NA	0.25223	-0.360593	NA	-2.19098	NA	0.657209	0.0682532	-0.121882	1.19679	1.38082	NA	-1.85552	-0.0874189	0.0511541	NA	NA	NA	NA	1.28282	-2.07569	-3.06968	0.984221	NA	2.30584	1.99621	1.34751	2.36017	-0.0744297	NA	0.778672	-1.07636	1.00354	2.06336	1.00829	NA	0.430679	0.484866	0.548381	-0.582372	0.616604	1.22302	NA
3	141	Cd11	8 hr wd	5	13	-0.432274	NA	0.319397	-0.224953	NA	-2.28283	NA	0.754419	0.0506194	-0.182285	1.16777	1.42394	NA	-2.02237	0.000503523	-0.0300339	NA	NA	-1.44543	-1.70782	1.11754	-1.92457	-3.53827	0.874874	NA	2.16871	2.02223	1.2725	2.22046	-0.0330199	NA	0.793013	-1.03695	1.19641	2.03403	0.722305	-0.298403	0.200759	0.469478	0.444293	-0.326195	0.708767	1.18184	NA
3	142	Cd11	8 hr wd	5	20	NA	1.30071	1.76667	0.27463	NA	NA	NA	0.891689	NA	NA	0.365376	1.14897	NA	-0.9485	-0.0518172	-0.999009	-0.586439	0.773571	NA	-0.796988	0.104169	NA	0.181027	0.207553	NA	1.1877	1.56281	0.513966	0.136901	-0.423442	NA	-0.631853	0.201215	1.99625	2.93207	-1.10921	0.348435	0.838421	0.778374	0.116386	-0.516815	0.539196	0.101367	NA
3	143	Th+	8 hr wd	5	10	-0.412905	NA	-8.26596	NA	0.968344	1.19943	-5.11151	-0.0997202	-0.818222	-3.46393	-0.830591	NA	NA	-2.88546	0.495076	0.457263	NA	-1.75752	-0.698579	-0.7935	-0.189273	0.469514	1.00783	0.368444	-1.94101	-0.0223139	-1.80041	-0.264109	0.126169	-0.889277	0.675904	-0.681171	-0.0167686	-4.13664	-5.44785	0.124281	1.16786	-1.84043	-0.270476	-0.629374	0.222504	0.69642	-0.953769	-0.37746
3	144	Th+	8 hr wd	5	9	0.688944	NA	-7.02977	-2.90005	1.58795	2.31485	NA	0.606239	0.787785	-1.61515	-0.990023	-0.33987	-2.64209	-1.57005	0.701821	1.09045	NA	NA	-3.43949	-1.4528	-0.0644089	1.49925	1.18091	0.254666	0.579911	-1.35942	-2.38371	-2.42615	-4.1628	-1.42276	0.516761	-0.384353	0.324512	-3.36698	-7.52304	1.74008	0.630303	NA	0.588672	-2.08579	0.472375	0.71138	-1.31628	-0.414388
3	145	Th-	8 hr wd	5	10	-0.143129	-0.163496	1.47532	-3.41778	NA	0.752887	-1.16491	0.107503	0.677583	-2.07021	-0.430119	NA	-6.15605	-1.91724	0.0402586	-0.847044	0.144157	-1.2176	NA	0.772856	-1.27835	1.66503	0.477845	0.528025	-0.241069	-0.476689	0.211733	-0.0430644	-0.297937	-0.0464424	0.137718	0.989016	3.3919	-0.576304	-5.48775	0.575601	-2.6967	-0.552408	0.626613	-0.557063	0.701372	0.153178	-0.649809	0.592037
3	146	Th-	8 hr wd	5	16	0.0204841	NA	-5.66306	-1.95293	NA	-0.570661	1.68905	0.634813	0.870549	NA	-0.513183	NA	NA	-0.643531	1.85262	0.479696	NA	-2.44091	NA	0.40968	-0.510743	-0.558083	1.60987	1.23155	0.373885	-0.278088	-1.46682	-0.155067	-1.99032	-0.0743674	-1.11646	-1.64703	0.977879	-1.84088	-6.22694	1.98863	-1.50688	NA	1.6141	-0.860003	1.40672	0.227202	-0.281217	-0.329812
3	147	Cd11	32 hr wd	6	11	-0.32335	-4.05692	1.45409	-0.908898	NA	1.19108	1.26544	0.928468	NA	0.394501	-0.735032	NA	2.49564	-1.2663	-0.229437	0.548696	NA	1.27823	-1.02683	-0.684618	0.257279	1.63357	-0.704399	0.0732316	-0.333664	0.140472	0.112653	-0.970449	0.400911	-1.13927	-1.73629	-0.909335	0.30319	0.969701	-3.31667	2.30433	-0.665787	NA	0.577707	-0.161759	-0.564204	-0.475572	-2.15445	NA
3	148	Cd11	32 hr wd	6	11	1.24381	1.18991	3.17941	-3.33143	NA	NA	2.4785	-0.0220387	0.634201	NA	0.795057	NA	NA	1.97153	0.00162966	-4.65164	NA	1.70611	NA	1.40971	-0.505689	-2.39934	-1.04348	-0.703558	NA	-2.21687	1.18741	0.965479	-0.277987	NA	2.18758	2.34717	-0.0601627	1.53889	-0.0925471	1.15137	1.38282	-0.932979	0.325424	0.703172	0.386344	-0.82623	1.10922	1.49823
3	149	Cd11	32 hr wd	6	11	NA	NA	0.534809	-0.972515	NA	NA	NA	-0.161535	0.0533782	2.4066	NA	2.58426	2.6521	-1.49214	-0.198244	0.646726	NA	1.70698	2.36484	-0.555356	2.4901	0.404484	0.495474	-1.27277	NA	-0.352528	-0.633078	-0.96231	-0.895347	-1.74721	NA	-0.799926	-0.317729	0.35528	4.20203	0.172987	-0.451505	NA	0.217026	0.0767397	0.376278	NA	-1.05173	0.471652
3	150	Cd11	32 hr wd	6	12	NA	1.12196	1.13995	-3.78447	NA	NA	3.31273	-0.0111213	NA	2.44753	NA	1.14424	3.62875	1.63854	0.0139427	-1.64211	NA	2.28148	NA	0.366239	1.56192	-0.837177	-0.577093	-0.421305	NA	-0.581578	0.501854	-0.625478	-1.74611	NA	1.26431	-2.33023	0.0382483	2.64466	3.22774	-6.32204	-0.762205	0.956121	0.678718	0.27818	1.147	NA	-2.06332	NA
3	151	Th+	32 hr wd	6	13	1.07377	-5.4003	3.16422	1.00296	NA	-1.57296	NA	-1.29169	-0.4704	NA	1.02192	-1.95514	NA	3.84102	0.0424215	-0.823686	NA	-1.99581	NA	NA	-3.48359	-0.322821	-0.543743	-0.692004	NA	-0.73262	0.361191	0.433963	-1.40072	0.478786	2.69636	2.60996	-1.3304	-0.193867	-0.839935	-1.65236	3.31161	-1.01568	-0.330218	0.588379	1.40082	-3.45062	0.504386	1.07967
3	152	Th+	32 hr wd	6	10	0.97204	NA	2.86094	0.643512	NA	-1.51341	NA	-1.52336	-0.922552	NA	0.985393	-2.16577	NA	3.52601	-0.273151	-0.883298	NA	NA	NA	0.0428614	-3.61758	-0.562806	-0.740888	-0.743057	NA	-0.959592	0.0475873	0.314296	-1.62928	0.353125	2.38312	2.33448	-1.65848	-0.577687	-0.910358	-1.94008	2.85706	-1.13619	-0.555034	0.175098	1.26994	-3.42085	0.429914	1.01526
3	153	Th+	32 hr wd	6	11	1.49929	-1.151	3.08269	0.683368	NA	NA	0.907576	-0.20227	0.289403	NA	1.08463	NA	NA	2.54605	NA	-4.6407	-4.8463	-0.0237075	-1.75596	-1.13916	-1.58267	-0.687787	0.191112	-0.0482966	0.0625069	0.133952	0.443554	-0.169121	-0.169217	1.57166	2.04085	1.42973	-0.860152	0.277224	3.18594	-0.67781	2.77728	-1.70341	-0.334615	1.09477	0.830618	0.057457	1.00781	1.41898
3	154	Th+	32 hr wd	6	13	0.256439	0.801765	-1.75388	-0.710764	NA	1.36792	-0.0549932	-1.0709	-1.29554	-1.58133	0.412921	-1.21366	0.687647	2.04139	-1.49866	-0.285588	NA	-2.55275	-1.94608	-0.330039	NA	-0.610048	-0.958833	-1.59047	-1.51807	1.83818	NA	0.169722	1.10038	0.612368	0.967992	1.11613	-1.51056	0.479926	-1.12655	-0.114403	3.04887	1.54938	-1.23258	0.279931	-0.0819964	-0.639787	1.00133	0.629992
3	155	Th+	32 hr wd	6	9	0.797783	2.53841	-0.566365	0.604479	NA	0.120345	NA	-1.04746	-0.659085	-1.54794	0.232735	-0.743722	NA	1.2905	0.748789	-7.6743	3.22578	0.770346	-2.94611	NA	0.139714	0.667945	NA	-1.15302	NA	0.374832	NA	0.440507	1.08768	-0.36278	0.811603	0.773636	0.392076	0.231766	2.29455	NA	2.03565	NA	NA	0.739255	0.263246	-1.42192	0.759672	0.11903
3	156	Th+	32 hr wd	6	13	NA	-2.29564	-0.15183	-0.052199	NA	NA	1.13936	-1.95233	-3.08034	-0.937599	1.22973	0.623359	0.599604	2.64803	-4.18733	-0.285588	1.39996	0.968463	1.3385	0.712648	1.71519	-0.314293	-1.71442	-1.94946	NA	1.7952	0.203581	0.768573	-0.239243	0.787171	1.74837	2.47777	NA	-0.756219	0.472406	-0.170088	3.72279	-4.10539	-0.982401	0.476829	0.450925	-2.01593	0.0375521	0.902779
3	157	Th-	32 hr wd	6	12	0.186002	NA	1.94706	0.0515119	NA	0.271005	NA	0.297167	0.828179	-2.1679	-0.155745	NA	3.67639	0.496516	1.46365	0.656518	2.32488	1.04837	-1.67669	0.607605	-0.290827	1.3289	0.365447	0.122631	0.145773	-0.209103	-0.147378	0.785496	-3.18705	0.194472	-0.589245	-1.01222	-0.51508	0.685151	1.11746	-1.00858	NA	NA	-3.0598	-0.810752	0.161973	0.209597	-0.233282	-0.0662009
3	158	Th-	32 hr wd	6	9	-0.280499	-6.29188	0.514243	-1.02443	NA	2.58573	NA	-1.46857	-0.915358	NA	0.23733	-1.58986	NA	2.7582	NA	-3.18646	NA	NA	NA	0.586352	NA	-0.571469	-2.26318	-1.56376	NA	1.15414	1.47016	1.23698	0.318503	0.0363478	-0.386036	0.156575	NA	-1.4863	1.09183	0.434943	NA	NA	-1.10332	-0.911672	2.42538	-2.7988	-0.132532	-0.266297
3	159	Th-	32 hr wd	6	8	-0.598284	NA	2.64956	NA	NA	2.28701	0.24927	-0.741818	1.10469	NA	NA	NA	NA	0.62484	0.491421	0.552088	NA	0.157257	-1.98365	0.0483817	-2.46576	-0.0133581	0.662944	0.366563	1.01808	-0.0731484	0.490964	-0.370465	-1.00601	-0.377453	NA	-1.02887	0.301896	0.778987	2.49231	1.98573	-0.377906	NA	-0.179937	-1.14426	-1.06961	-0.899494	-3.4901	0.287061
3	160	Th-	32 hr wd	6	12	NA	NA	NA	NA	NA	NA	NA	NA	-2.55732	NA	NA	1.39646	NA	NA	NA	-7.27595	NA	NA	NA	-3.08883	-1.53629	NA	0.627264	-0.690576	NA	0.127533	-0.273603	-0.140063	-0.820073	-2.49782	NA	-0.423988	NA	-1.28925	-2.27552	NA	-0.21009	NA	NA	-1.54163	-1.54268	-0.363241	-1.38378	-0.449503
3	161	Th+	EtOH	8	10	0.54032	1.59839	0.765902	-0.100716	-1.06662	-0.758081	NA	-0.028868	0.430637	NA	1.03663	NA	NA	NA	-0.941715	-1.7092	NA	NA	-8.42524	0.628725	-1.82386	-1.89958	-0.908833	0.622241	-1.8291	2.41044	1.75301	1.8455	3.00005	-0.375406	2.69715	0.928219	-1.12193	-1.93129	-4.68091	-4.30576	2.37618	NA	-0.751891	0.540027	-1.23282	0	0.833199	0.472032
3	162	Cd11	EtOH	8	10	NA	3.39573	1.67781	-0.397251	NA	NA	NA	0.148041	NA	2.48368	NA	-0.135845	2.47156	NA	NA	-1.12536	NA	2.36498	3.4296	-1.11358	3.37762	NA	-2.45574	-5.03816	NA	-0.3175	-0.83115	-0.666697	-2.29753	-2.81831	NA	-0.917675	-1.73167	0.382504	3.63209	-0.402586	NA	-3.97458	-0.310291	0.517519	1.48553	NA	-2.30768	-0.0624627
3	163	Cd11	EtOH	8	9	0.246601	-5.0539	NA	NA	NA	1.65496	NA	NA	NA	-1.01433	-0.728577	-0.485716	NA	NA	NA	-1.46099	NA	NA	NA	-0.895372	-1.76639	NA	-0.686247	NA	NA	-2.17182	-1.55569	-0.328758	-1.11727	-0.459533	-1.22769	-0.533364	NA	0.402209	-1.31049	NA	-1.76236	-8.88968	-1.30686	-1.35165	NA	NA	-0.0657038	0.137304
3	164	Th-	EtOH	8	10	0.517494	-6.83741	-0.50884	-0.37198	NA	-0.0817738	NA	-0.450238	-0.771483	-1.14987	0.527516	NA	NA	-1.58548	-0.233496	0.345195	NA	NA	NA	1.07345	-0.695512	-1.75878	-1.57643	-0.426881	-1.10749	1.7657	0.982879	1.79691	1.71395	0.818625	-1.17559	0.382705	-2.95198	-2.91414	-0.420222	-0.203396	0.965238	-0.842899	-0.620401	0.145716	-0.441252	-0.424972	0.847812	0.369834
3	165	Th-	EtOH	8	10	NA	3.9048	0.177442	-1.12156	NA	NA	NA	-1.25281	0.233081	NA	0.875576	-0.481379	NA	-2.39208	-0.157754	-0.198495	2.04151	NA	-3.82912	1.68911	-5.0572	-2.1574	NA	-0.945305	NA	2.01324	2.17052	1.54994	2.04748	1.63177	-1.64172	0.680879	NA	-2.18595	-1.11416	-4.18597	NA	-0.121539	-1.10025	0.288312	0.0308417	NA	2.01352	NA
3	166	Th-	32 hr wd	9	12	1.34526	-4.24611	1.24496	-0.769264	NA	-6.35789	NA	-2.28967	-1.93786	NA	0.455589	NA	NA	-0.00528822	-2.14451	1.49601	NA	NA	NA	-1.65914	-3.10066	NA	-2.31555	-0.026373	NA	-1.78905	-1.61823	-1.58972	-1.96036	0.365005	2.99066	1.44729	1.76946	-1.30829	0	NA	2.93013	0.0889988	-1.19059	-1.05225	-0.373779	NA	0.0880208	0.385443
3	167	Th+	32 hr wd	9	10	-1.17857	NA	NA	NA	NA	-0.521672	NA	1.55896	1.347	NA	NA	NA	-5.46378	NA	NA	-0.735335	NA	NA	NA	NA	0.601211	1.47367	1.26359	-0.0160818	0.996571	-1.48222	NA	-3.18913	NA	-2.96273	NA	NA	-1.1203	-4.83257	NA	NA	NA	NA	-0.797459	NA	0.416228	-0.0645375	-0.457788	-1.09335
3	168	Th+	32 hr wd	9	10	-1.0431	NA	NA	NA	NA	-0.651345	NA	1.64738	1.20689	NA	NA	NA	-5.15552	NA	NA	-0.738651	NA	NA	NA	NA	0.616931	1.43723	1.47373	-0.0925228	1.0998	-1.70261	NA	-3.33461	NA	-2.82428	-7.87709	NA	-1.29949	-4.62946	-7.48087	NA	NA	NA	-0.794314	NA	0.572242	-0.0205258	-0.588306	-1.02983
3	169	Th+	32 hr wd	9	10	1.10764	-4.63913	-1.05705	-1.26241	NA	0.828443	0.315253	-1.51771	-0.0142585	-10.0388	0.260764	0.632141	NA	-0.26199	-0.306205	2.82619	NA	NA	NA	-0.512279	-1.46179	-1.02795	-0.388978	0.366563	NA	-0.970985	0.161554	0.372823	-2.61481	-0.609307	1.6111	1.24999	2.71433	1.17456	-1.68332	-0.70764	2.88453	-5.00539	0.269002	-1.18666	-0.438068	-0.172902	-0.294905	1.04813
3	170	Th-	32 hr wd	9	10	0.392862	NA	-1.90276	-3.12155	NA	0.371487	-0.331527	1.40499	0.282321	NA	-1.5395	NA	NA	NA	0.864388	1.40003	-1.19016	NA	NA	-0.807173	-1.14885	0.989598	1.10894	NA	NA	-1.157	-1.60342	-1.5494	-1.91227	-2.97175	NA	-2.1309	1.00713	-2.31925	-1.31738	2.15417	NA	NA	1.05402	-3.39986	-0.0623247	-0.540962	-2.57566	-0.975488
3	171	Th-	32 hr wd	9	9	0.476919	-6.20238	-2.82244	-6.72469	NA	0.516942	1.73191	0.997108	1.07273	-7.91188	NA	-3.85803	-1.32197	-6.59713	1.10046	2.54174	-6.56401	NA	NA	-7.61798	0.519318	1.03054	1.95953	1.95948	1.31139	-0.834109	NA	-10.7444	-7.60171	NA	NA	NA	1.6215	-5.91869	-3.93917	1.69546	NA	NA	1.58491	-5.95486	0.105735	0.978254	-7.44254	-0.659367
3	172	Th+	32 hr wd	10	10	0.383478	-4.06401	-0.0218921	-1.34567	NA	1.4139	2.40165	-2.94992	-1.66402	NA	0.426826	NA	NA	1.8668	NA	-0.55623	NA	NA	NA	0.118315	-1.47339	-0.950404	-0.481325	0.25915	0.543752	0.0937123	0.053972	-0.221644	0	NA	0.227843	-0.212077	NA	NA	-0.0648573	1.35456	2.65088	-2.58532	1.66623	-2.59225	1.38443	NA	0.0824112	-0.753898
3	173	Th+	32 hr wd	10	9	-1.36132	NA	0.467945	-7.26125	3.22176	-0.124973	1.43824	1.47954	2.08986	NA	NA	NA	NA	NA	0.648959	0.637715	NA	NA	-4.16712	-1.62877	-0.147077	2.12626	-2.00477	0.389232	1.19456	-2.1299	-2.3551	-2.30802	NA	NA	0.201985	-1.01915	-0.344023	-4.81712	0.438683	-6.28045	1.44813	NA	0.682134	NA	1.71901	1.62642	NA	0.0500989
3	174	Th-	32 hr wd	10	7	-1.73799	-0.784404	-1.13363	NA	NA	-0.237278	1.88632	-0.298123	1.22624	NA	NA	NA	NA	1.54268	1.01284	NA	NA	NA	NA	-0.428214	NA	NA	NA	NA	NA	NA	-0.408068	-1.41575	NA	NA	NA	-1.00653	1.48943	-0.264159	-1.02532	NA	NA	-3.76264	NA	NA	-0.373779	0.623417	NA	NA
3	175	Th-	32 hr wd	10	10	-1.58303	-0.834933	-0.946223	-5.94955	NA	-0.0171325	2.24878	-0.0145817	1.23806	NA	NA	NA	NA	1.65769	1.04438	NA	NA	NA	NA	-0.278041	NA	NA	NA	NA	NA	NA	-0.58434	-1.52322	-7.67297	NA	NA	-1.04012	1.50061	-0.259846	-0.985689	-5.05097	NA	-2.39402	NA	NA	-0.359081	0.595105	-8.06145	-0.662615
4	176	Th+	176 hr wd	1	16	0.535918	0.244071	0.79684	0.773604	1.00521	-1.9052	1.22274	-0.52932	-0.509704	-1.03252	0.451557	0.408709	NA	1.32132	-0.457249	-0.346887	NA	-1.02472	-1.43537	0.9316	0.5121	-0.3122	-1.15039	-0.387989	-1.37085	1.90098	1.23945	0.44041	1.48863	1.04063	0.425066	0.825753	5.92385	0.538537	0.254181	-1.04813	1.66669	1.45765	0.188686	1.23584	1.96454	-0.631597	1.25539	NA
4	177	Th+	176 hr wd	1	15	0.736008	-6.88965	-1.79738	-1.89319	1.1968	-0.151844	-3.35127	0.622921	-0.090257	-1.02829	-1.39175	-1.38422	NA	-0.611157	0.669694	0.671846	-0.481614	-0.588501	-0.607648	-1.3462	0.460908	0.891534	0.623712	0.0374123	0.225289	-0.172753	-0.56428	-0.125904	-0.660832	-0.185996	0.349371	-0.785839	1.48548	0.461011	1.19378	0.0290339	1.25661	-7.9476	0.58227	-0.37574	0.868422	0.734621	-0.733581	-0.600685
4	178	Th-	176 hr wd	1	12	-0.0797242	-0.553726	-1.39377	-1.79145	3.36375	0.716951	-4.47635	1.12997	1.29696	NA	-2.92988	-2.43591	-1.17546	NA	1.8368	1.54971	-2.14013	-3.42381	-3.90418	-2.4203	0.48825	1.94793	1.61088	1.20938	0.357161	-0.797787	-2.23934	-2.8088	-3.00786	-2.26972	-1.51861	-2.81374	1.28618	-2.60464	-9.74116	1.99792	-4.63601	-2.879	1.49434	-1.55092	0.434281	1.23953	-2.51596	-1.19868
4	179	Th-	176 hr wd	1	13	-0.434511	0.65999	-0.731318	0.0593071	2.25771	0.135721	-4.16982	0.475615	0.541755	-2.06596	-2.09432	-3.71584	-6.78844	-2.66653	0.890374	1.09651	-0.914279	NA	-3.82187	-1.29462	0.0190814	1.35885	0.867357	0.366206	0.529926	-1.07412	-1.74357	-1.76592	-1.45491	-0.782132	-0.242565	-0.245514	3.92097	-0.734846	-1.54527	1.27755	-2.73276	NA	1.13864	-0.736996	-0.0988875	0.680606	-0.641182	-1.64686
4	180	Th+	176 hr wd	1	12	0.0191353	1.8857	-0.847251	0.163205	2.05222	NA	NA	0.571844	-0.450214	-2.97741	-1.64238	-1.00367	-2.35943	-3.45053	0.7214	0.654104	NA	-2.76346	-3.47057	-1.46386	-0.696546	1.8197	0.81288	0.135038	-0.518041	-0.0257808	-1.35077	-0.8478	-0.720398	-2.24541	-1.69493	-1.13498	-0.10014	0.90662	-0.854856	2.13888	0.140459	-0.420117	1.10322	0.148749	0.204809	0.845407	-1.01813	-0.986525
4	181	Cd11	176 hr wd	1	12	NA	2.2256	0.867953	0.871518	NA	NA	1.52868	0	0.308669	1.19023	-0.592248	-0.767411	NA	1.00996	0.123417	-0.285588	NA	1.7711	0.641005	-0.257615	2.4303	0.361959	-1.01866	-0.686602	NA	0.163987	-0.768257	-0.763319	0.897633	-0.514218	0.632526	1.1505	0.685556	0.460823	0.323616	0.688503	-0.831456	0.553743	0.586697	0.532764	1.42162	-0.48422	0.472738	0.083454
4	182	Cd11	176 hr wd	1	12	-0.419926	NA	0.882507	0.211368	NA	1.39836	NA	-5.95585	-2.21027	2.3878	0.0018988	0.930773	-0.447017	0.732413	-1.37088	-3.19356	NA	1.36226	2.22	0.808349	3.15933	-0.927464	-0.91723	-5.09387	-1.61095	0.950037	0.487107	0.144776	-0.735217	0.657818	1.43565	-0.0158022	-3.62608	-0.332279	2.9914	-1.75585	1.00496	1.69948	-9.55608	1.62007	-0.559988	-2.65905	0.966738	0.0876719
4	183	Cd11	176 hr wd	1	10	0.0259317	NA	2.75514	NA	-1.52376	NA	NA	-0.300431	0.689218	NA	-0.0208283	NA	NA	NA	0.391202	-2.05644	NA	1.64277	NA	-0.240463	-1.17806	NA	NA	0.245309	-0.595714	-1.18214	0.512283	-0.446475	-1.25337	-0.392009	NA	-1.47608	-1.68922	0.732551	1.83754	-0.288028	-1.4839	NA	0.94925	1.19849	-0.770895	-0.808864	0.193372	0.842041
4	184	Cd11	176 hr wd	1	8	0.30417	0.957946	1.60038	1.63252	NA	3.10653	0.0977897	0.122673	0.11125	0.565295	0.102174	1.73851	-0.690727	-0.893552	-0.969401	-0.305986	-3.35898	-1.22015	-1.36564	0.676947	0.768586	0.2228	-0.214784	0.15703	-1.26559	0.170821	0.450994	0.563311	-0.10694	0.930134	-0.2437	1.1299	-1.01126	1.10387	-1.01759	-0.922957	1.0156	0.589864	-0.319055	0.734144	-0.421224	-0.45938	0.982832	0.83111
4	185	Cd11	176 hr wd	1	25	-0.194454	NA	0.132649	0.893044	1.41355	0.0804764	-1.52071	1.07755	0.786029	1.24678	-1.18556	0.997523	-0.506401	-1.46954	0.442824	0.951653	-0.546528	-0.381906	0.529215	-0.385804	1.89183	0.375154	0.561009	0.804509	-0.345019	-0.424731	-0.351434	-0.913625	-0.519943	-0.189783	-2.13312	-0.844788	0.493393	1.94472	1.13065	0.498651	-2.96444	0.104875	0.419976	0.694806	0.242563	0.762126	-0.384183	-0.0923644
4	186	Th+	Control	2	8	0.315983	2.71644	-0.703107	-0.092136	NA	0.968444	NA	0.165771	0.146344	-1.61854	0.558374	0.330204	5.37132	0.148753	-0.391124	-0.285072	-0.83393	-0.249297	-1.40024	0.745729	0.686985	0.424739	0.141893	0.366563	-0.298127	1.15261	1.02482	0.868523	1.41085	1.11935	-0.848695	-0.778614	-0.23418	0.455983	-0.595573	0.291474	-1.5875	-1.92299	0.0832447	1.03762	1.14986	-0.375375	1.41625	0.315879
4	187	Cd11	Control	2	10	0.224766	-7.48831	1.35481	-0.548162	NA	NA	NA	-2.00301	-0.375375	0.544759	NA	0.39982	NA	0.463558	-0.306066	0.67836	NA	1.47509	0.652687	-0.182355	0.596896	-4.46067	-0.452105	-0.831352	-0.405539	1.81572	0.825929	0.306295	1.67017	0.971638	0.714392	2.11231	7.17233	-0.82064	1.47423	-0.562711	2.10738	NA	-0.0339855	1.37637	-0.81487	NA	0.947143	NA
4	188	Cd11	Control	2	9	-0.447591	NA	NA	NA	2.35513	-0.0471481	-5.10527	0.756442	0.676026	NA	-0.914877	-1.40606	NA	-2.52686	-0.519077	1.34368	NA	-0.878997	NA	-1.84978	-0.221651	1.95615	-0.239345	0.0020903	0.662958	-0.671548	-0.405733	-0.506006	-2.74438	NA	NA	-2.30609	-0.0659322	1.61762	-7.73733	1.61252	-3.46193	NA	1.11063	NA	-0.108019	-0.313009	NA	NA
4	189	Cd11	Control	2	10	-0.634435	-8.03003	-6.60576	-4.70307	0.472342	0.29601	0.235551	1.88421	2.29525	-1.07769	-1.55302	-0.202036	-0.0777303	NA	0.45815	1.31816	-0.176069	1.5083	NA	-4.65191	0.0379908	1.81945	0.811174	1.24173	1.18648	-0.409097	-1.47448	-2.28247	-2.93987	NA	NA	-4.02458	2.97	-0.869288	0.162616	1.46313	-2.79577	NA	0.589403	NA	0.939017	1.34361	NA	-1.16511
4	190	Th-	Control	2	10	0.51338	NA	-0.600751	NA	0.949604	0.423038	NA	0.80071	0.852987	-0.231947	-2.57489	NA	NA	NA	0.139326	1.75402	NA	NA	-0.696769	-2.71022	0.69479	0.891479	1.36892	0.485235	NA	-0.866775	-3.15596	NA	NA	NA	-6.48047	NA	-2.78158	-1.16427	2.47269	2.68403	NA	-5.25844	1.80772	NA	-0.208929	-0.11725	NA	NA
4	191	Cd11	Control	2	14	NA	NA	0.411518	0.973134	NA	NA	NA	-0.680932	1.71448	1.71227	NA	NA	NA	NA	NA	1.86356	NA	2.06184	NA	NA	-3.04038	NA	NA	NA	NA	NA	-1.16367	-8.76389	NA	NA	NA	NA	NA	-0.154278	3.74364	NA	NA	-4.29278	-4.03568	-1.34104	0.322911	1.1244	NA	NA
4	192	Th+	Control	2	9	-3.50772	NA	NA	-0.374935	NA	1.14344	-6.8641	-1.15007	NA	NA	-0.0222121	0.00640803	NA	NA	NA	NA	NA	NA	NA	-0.239874	NA	NA	NA	-3.31426	NA	1.66157	-1.55569	-0.502354	0.589503	-1.92377	NA	-2.60829	NA	0.61205	-3.94473	NA	2.05203	NA	NA	-1.51085	-2.09809	NA	-0.422824	-0.573201
4	193	Th+	176 hr wd	3	12	1.64985	1.88317	0.968322	1.19282	NA	-4.23525	-6.65667	-3.06598	NA	0.593755	1.21469	-1.38685	NA	1.18683	-2.49887	-0.76668	0.892932	NA	NA	0.960575	-4.00519	-2.96847	-2.92549	-1.64836	-3.72302	2.87145	0.875505	1.47036	2.35643	1.05404	-0.0247468	-0.303178	1.19158	1.96331	-2.50773	-4.92603	3.79356	1.45765	-4.7536	0.588441	2.2587	-0.880856	1.35615	1.18957
4	194	Th+	176 hr wd	3	11	1.6053	0.0567158	-0.107026	0.737989	-2.22436	0.529517	NA	NA	-1.56888	NA	0.960303	-0.393995	-3.25913	1.86366	-3.47983	-1.00176	-0.0348344	NA	NA	-1.08566	-3.76728	-4.82555	NA	-2.68618	NA	-0.703529	0.333787	0.0492821	-1.91996	0.615637	3.27861	2.28373	NA	-0.788979	-1.47822	NA	3.4425	-0.704955	-7.20782	0.135948	0.0049399	NA	0.321479	1.03197
4	195	Th-	176 hr wd	3	9	-1.43285	-2.80202	-0.304636	-0.728148	NA	NA	NA	NA	-5.58807	NA	NA	NA	NA	1.11677	NA	NA	1.25718	NA	NA	0.805164	-3.77905	NA	NA	NA	NA	0.718926	-1.50457	-1.33701	NA	-0.143398	0.290693	-3.82769	-1.16128	0.136896	-1.96713	NA	-0.438876	1.46995	NA	-0.799257	0.186461	NA	-0.330642	-0.402732
4	196	Th-	176 hr wd	3	6	NA	-4.85824	-2.88756	1.09707	NA	NA	NA	NA	-3.31132	NA	NA	NA	NA	NA	NA	NA	NA	NA	NA	NA	NA	NA	NA	NA	NA	NA	-1.96294	NA	NA	NA	NA	-2.36315	4.65604	-2.83153	-0.606943	NA	0.695397	1.11581	NA	NA	NA	NA	-0.130061	NA
4	197	Cd11	176 hr wd	3	10	NA	NA	-5.42926	1.12761	0.750974	NA	NA	-5.15603	NA	2.33554	0.110695	3.37954	NA	NA	0.0222882	-5.59945	NA	2.47418	3.0041	-0.00734285	2.83697	NA	NA	-1.35708	NA	0.547028	0.794159	-0.900819	-0.63116	-0.544678	-1.51928	-0.911925	-4.59829	0.588489	2.91166	-4.31252	1.8859	2.32923	NA	0.531512	-0.890717	-2.47141	0.00325122	-0.0155208
4	198	Cd11	176 hr wd	3	9	-0.584402	NA	0.667324	1.43106	NA	NA	NA	NA	-1.49918	3.16081	NA	2.35655	-2.21299	-1.27799	NA	-1.25376	NA	2.38266	1.34402	0.169072	2.50598	-0.25535	NA	NA	NA	NA	NA	-0.181931	NA	0.17049	NA	-2.41312	-0.510357	0.158558	2.41047	-1.59521	NA	1.49151	NA	0.930047	-0.337804	-1.74218	0.589509	NA
4	199	Cd11	Control	4	10	NA	-5.97211	2.26159	NA	NA	NA	NA	NA	1.58255	NA	NA	NA	NA	-0.35883	NA	1.05089	NA	NA	NA	NA	-8.19605	1.88881	-1.53224	0.269942	NA	-0.491755	NA	NA	NA	NA	NA	-1.85949	0.638661	-4.70702	2.50915	NA	NA	0.140238	NA	NA	-1.01728	NA	NA	NA
4	200	Cd11	Control	4	9	0.956392	3.42515	0.232073	1.44548	NA	NA	2.94821	2.81839	1.83171	NA	NA	1.16893	NA	0.680782	0.947295	1.91848	NA	0.3335	NA	NA	-0.820645	1.69934	0.633626	1.67493	2.16496	-0.0481087	0.089887	-2.61998	0.299643	NA	NA	NA	NA	0.710003	0.226285	1.65903	NA	1.27564	-0.170825	-2.14778	0.454462	NA	NA	NA
4	201	Cd11	Control	4	13	NA	3.27689	NA	1.33351	NA	NA	NA	0.4849	0.599805	1.5369	NA	0.943172	NA	-1.06712	0.555059	1.57071	2.49125	2.91032	NA	0.726862	-0.15347	0.133321	0.831533	-0.100581	NA	0.631716	NA	-0.718356	-1.44894	NA	NA	NA	-0.27072	2.95557	3.26617	0.68464	NA	NA	-0.08058	0.0834	0.0209913	0.69642	0.59046	NA
4	202	Cd11	8 hr wd	5	11	0.184909	NA	NA	NA	NA	NA	NA	NA	NA	0.798134	NA	0.141777	NA	NA	NA	NA	NA	1.54001	0.349872	-1.19618	0.495747	-2.63763	NA	NA	NA	1.23736	-0.631454	-1.10483	0.962457	-1.15355	NA	-0.747868	NA	-0.864018	2.12523	-2.92765	-0.355724	2.32997	-0.582736	-0.858001	-0.900114	NA	-3.39886	-0.250822
4	203	Cd11	8 hr wd	5	10	-0.455071	-6.48654	NA	1.49834	NA	NA	NA	-0.249408	-0.066462	2.12406	NA	1.53548	-1.02986	-0.352073	-1.55634	-0.654895	1.53453	0.925279	2.74259	0.211487	2.29423	-2.63887	NA	-1.24605	NA	2.25239	2.05729	1.55284	2.18653	0.751612	NA	1.43846	-1.86749	0.912365	2.23812	-2.86002	-1.09421	1.0473	-1.11668	0.896104	0.392319	NA	1.53701	NA
4	204	Cd11	8 hr wd	5	13	NA	2.73991	0.769101	2.07815	NA	NA	NA	-1.84042	-0.260597	2.08779	NA	0	NA	NA	0.59388	-1.64394	0.744659	NA	0.605027	0.237242	1.21946	-2.02632	-1.04907	-1.40732	NA	0.0594786	NA	0.394889	0.81056	0.355624	NA	-0.319462	-2.23143	0.986709	2.95322	-5.43811	NA	-1.40763	0.973992	1.70204	0.751274	NA	-1.16298	NA
4	205	Th+	8 hr wd	5	11	1.65828	-4.67578	0.849954	-0.00949194	NA	NA	NA	-2.03268	-0.367941	0.169144	1.63947	-5.91628	-0.538495	1.60814	NA	-3.58299	NA	NA	NA	1.24105	-1.69144	NA	NA	-2.24598	NA	0.497358	NA	0.0279701	-1.40536	0.521099	2.61507	3.02765	-7.56276	-1.35589	0.35382	NA	2.94464	-0.826233	NA	0.378284	0.153627	NA	1.29369	NA
4	206	Th+	8 hr wd	5	12	-1.43393	NA	-5.34375	-0.598473	NA	-1.23118	NA	NA	NA	NA	-0.469502	NA	NA	-1.4288	-1.84518	-1.50421	NA	NA	NA	-0.802041	-3.07665	-0.444732	-0.488287	-1.1437	NA	0.131521	-0.975903	-1.06948	-0.105123	-0.177081	1.53409	0.756409	NA	-4.67886	-6.27229	NA	1.25114	-9.5826	0.523847	-0.209562	1.43434	NA	-0.891261	-0.342798
4	207	Th+	8 hr wd	5	9	NA	-1.68361	0.854186	0.331577	NA	-0.646064	NA	NA	0.166113	NA	0.681537	NA	NA	2.13554	NA	-0.239578	NA	NA	NA	-1.60087	NA	-1.03142	-2.42817	NA	NA	-1.8665	0.417182	0.159601	-2.59684	-0.0369498	2.25882	2.40129	-4.42138	-1.37137	0.0915696	-0.237684	3.63122	2.32406	NA	-1.57311	0.0025984	NA	-0.626736	1.19093
4	208	Th-	8 hr wd	5	10	0.045137	NA	NA	0.950555	NA	1.41998	-1.43755	-1.39058	-1.82148	NA	0.878204	1.50188	NA	1.27171	NA	-2.22345	NA	NA	NA	1.60853	-2.28381	-0.345813	-0.385797	-3.74821	-0.729303	1.71682	1.58047	1.72928	1.85858	1.01259	0.418391	1.16486	4.05401	-0.298237	2.43169	-0.0611383	1.97517	1.3038	-0.896274	-1.63991	-0.47534	-1.22579	0.929575	1.3541
4	209	Th-	8 hr wd	5	10	0.54047	NA	1.10592	0.358563	NA	1.62562	0.0773582	0.222055	0.183197	1.73608	0.188923	-2.26497	-1.13037	-3.79876	-0.286915	1.4216	-0.248218	-0.776551	0.555809	1.11418	-0.228305	1.05953	0.576166	0.366563	NA	1.42321	1.04528	0.875414	1.20195	0.717828	-2.13568	0.925429	5.69403	-1.81564	-3.90424	0.928576	0.563003	-7.551	1.30883	0.0790085	-0.778969	-0.0205097	0.515202	0.286824
4	210	Cd11	32 hr wd	6	10	-0.719859	NA	NA	-7.52953	1.97046	0.0890011	NA	0.292435	0.552151	NA	NA	NA	NA	NA	0.828164	0.594843	NA	NA	NA	NA	-0.246159	1.57501	0.842886	0.417412	0.903096	-1.55892	NA	NA	NA	NA	-8.20273	NA	-0.70629	NA	-1.74508	1.6748	NA	NA	-0.513272	NA	-0.166398	0.91989	NA	-1.76605
4	211	Th+	32 hr wd	6	11	-0.153184	NA	-0.429762	0.53453	NA	NA	NA	-1.5328	-0.993434	-0.146742	0.40542	NA	0.0322724	2.83564	-4.84733	-5.12108	-0.2522	0.571708	NA	0.946204	-0.538153	0.0133581	NA	-3.85176	NA	-1.27519	-0.460931	0.0249594	0.164372	0.666853	2.03471	2.29818	-1.08286	-0.020834	-3.25558	-6.55779	3.02999	-0.327953	NA	0.165939	0.344125	NA	0.0269766	1.26712
4	212	Th+	32 hr wd	6	9	-0.419926	NA	-7.08737	-0.832962	NA	NA	NA	-2.65976	-1.33136	-0.622923	0.38003	NA	NA	0.837924	-1.28926	NA	NA	NA	-2.65293	0.0352462	-2.21409	-0.197272	-3.88405	-2.43237	-1.06351	1.68173	0.550915	0.885838	1.55726	0.639492	1.20394	0.896725	-1.5742	-1.07765	-3.50652	0.276277	3.11567	-0.162571	-1.69177	-0.194265	0.277368	-0.233659	0.48726	0.414852
4	213	Th+	32 hr wd	6	8	-0.90796	NA	-0.649495	0.142566	NA	NA	NA	-3.85298	-5.70927	NA	0.0421163	0.013369	NA	0.0255918	-3.73021	-2.61931	0	-1.29494	NA	-1.2116	-3.64105	NA	NA	NA	NA	1.55728	-0.310772	-0.609983	0.648585	-0.26369	0.290693	0.747948	-2.59539	-1.89328	-3.68363	-1.5845	2.56005	0.0550103	-5.00403	-0.823197	-0.532656	NA	0.285633	-0.192283
4	214	Th+	32 hr wd	6	9	1.06531	0.294458	0.808715	0.592885	NA	NA	-1.61674	-5.17838	-3.65908	NA	1.12775	-1.27458	-8.03902	3.24656	-2.43303	-1.06098	NA	NA	NA	-1.34171	-3.57899	-8.10761	-4.56208	-2.19662	NA	-2.25354	-0.386662	-0.368679	NA	0.984587	2.96324	2.24068	-0.265352	-0.400918	-4.75684	NA	3.51511	0.407531	-5.70066	-0.222314	1.07671	NA	0.442597	1.45978
4	215	Th+	32 hr wd	6	12	0.44703	NA	NA	-0.803111	-0.473908	-3.33915	-5.43752	-3.13423	NA	NA	-0.0514614	NA	NA	2.68419	-4.14367	NA	0.112712	NA	NA	-0.929856	-4.75731	NA	-9.12258	-1.61444	NA	-2.79951	-1.26948	-0.745401	NA	-0.0270932	2.07355	0.894728	-2.98459	-1.95817	-1.81532	NA	3.37978	0.156006	NA	0.45349	1.00541	-1.07868	-0.179891	0.164018
4	216	Th-	32 hr wd	6	9	NA	-4.63067	0.381786	1.42262	NA	-0.028284	NA	0.680908	1.54959	NA	NA	NA	NA	NA	1.40745	1.07868	NA	NA	NA	NA	-0.180775	-1.63846	NA	-0.796049	NA	NA	NA	NA	NA	NA	-1.85551	NA	-0.41751	NA	2.35567	1.30614	NA	NA	1.51687	NA	-2.02299	NA	NA	NA
4	217	Th-	32 hr wd	6	8	0.743927	-4.36403	2.0898	0.869595	NA	NA	0.586729	-2.18194	-3.03226	NA	1.07069	-0.230621	NA	1.99944	-3.63792	0.331067	1.28823	NA	NA	1.92785	-1.91293	NA	-3.22783	-7.54882	NA	2.28605	1.76803	2.12158	2.17238	0.383616	NA	1.51045	0.647937	0.214098	1.24357	0.989931	NA	-3.17195	-1.42199	-0.488291	-0.603394	NA	1.04955	NA
4	218	Th-	32 hr wd	6	9	-0.146023	NA	2.65465	0.891564	1.35775	NA	1.72388	0.00488783	-1.1656	0.903158	0.0619418	1.00545	0.521956	1.86223	-0.248444	-1.3424	NA	-0.0223681	-0.783759	1.30374	0.711259	-1.51339	0.0323198	0.0217997	0.0653008	0.658089	0.0575339	0.310457	1.06074	1.33402	-1.17559	0.736577	1.39068	1.4378	NA	0.385484	-0.400454	1.7303	-0.265334	0.666918	1.24862	-0.750083	1.44452	NA
4	219	Th-	32 hr wd	6	7	0.640934	NA	NA	1.69397	NA	NA	1.06984	-1.67378	0.05028	-1.66058	0.505298	-0.996278	2.16203	-0.612268	-2.58698	-2.85986	2.55401	NA	-0.509172	2.13967	-1.60765	NA	-0.732577	NA	NA	-0.27129	1.08062	1.09152	0.555346	1.61387	NA	1.345	-2.00231	2.19771	1.75791	-1.81675	0.922349	1.81957	-1.11773	0.728833	-1.11935	-1.56796	1.44353	NA
4	220	Th-	32 hr wd	6	12	0.556646	NA	1.86111	0.599813	NA	1.91627	-2.53453	-0.989683	-0.291427	-1.38283	0.617085	-0.433097	2.96713	1.57557	-1.75319	-1.59573	-1.61606	-0.797203	-0.302305	2.47187	-0.785326	-2.45389	-3.09784	-0.813124	-1.08566	0.901421	1.39628	1.47098	1.41688	1.69082	-0.575886	1.21302	0.703645	-0.716811	-1.24659	-0.0403305	-0.614094	-2.2178	NA	1.12048	0.593538	-1.60734	1.86977	0.744087
4	221	Th+	EtOH	8	8	0.418188	-3.62725	2.84285	1.71954	NA	-2.60415	NA	-0.458479	1.64781	NA	NA	NA	1.89737	NA	NA	-0.0640911	NA	NA	NA	NA	-2.1795	1.17791	NA	NA	NA	NA	NA	-0.641639	NA	0.255057	0.293037	0.351501	-1.40837	-3.59432	-0.177061	0.571925	2.91438	NA	-0.440278	NA	-0.133878	0.0764164	-1.09572	-0.290507
4	222	Cd11	EtOH	8	14	NA	3.68883	5.655	NA	NA	NA	NA	NA	NA	NA	NA	NA	NA	-1.53563	NA	-2.3782	NA	NA	NA	NA	-1.16332	NA	-0.268944	-1.64178	NA	NA	NA	-0.678744	-0.708511	NA	NA	-1.40737	NA	NA	8.4007	0.948053	NA	NA	-0.60915	-1.54705	-1.32755	NA	-0.376994	NA
4	223	Cd11	EtOH	8	11	0.177657	NA	-5.41285	1.58529	NA	0.999152	-0.165302	-7.8653	-0.90738	2.68369	NA	0.128368	NA	NA	NA	-0.346152	NA	0.657218	1.22859	0.910201	2.1863	NA	-1.16474	NA	-1.8139	0.0444101	0.940183	0.78684	0.496112	-1.43958	-0.674194	NA	-0.522289	2.88864	-0.605048	-5.42483	-0.77979	NA	NA	1.91026	-0.848903	NA	0.0870304	1.60868
4	224	Th-	EtOH	8	9	0.378724	-6.3963	NA	1.75071	NA	3.87264	NA	-1.26561	-0.515207	-0.0792441	0.892981	NA	NA	NA	-2.58541	0.576016	NA	NA	NA	1.85592	-9.48545	-2.68188	NA	-2.08133	NA	-0.426261	0.285434	0.352118	0.110185	1.02201	-6.03162	-0.849828	-1.55079	-4.85169	-1.2025	-5.18908	NA	NA	NA	-0.719974	-2.42375	-1.39945	1.04565	0.73122
4	225	Th-	EtOH	8	8	1.11976	-6.66812	2.5734	1.02616	NA	4.76278	0.830016	0.683625	0	3.63026	1.45303	NA	NA	-0.90379	-0.587034	-1.09334	NA	NA	1.33724	2.42717	1.19171	-0.645917	-0.836367	0.16955	-0.192914	0.84831	1.62742	1.13588	1.20784	1.68555	-9.17041	0.0776563	-1.15933	-1.19432	NA	-1.52575	-2.01294	NA	0.086025	0.941078	-0.394815	0.133907	1.92505	NA
4	226	Th-	32 hr wd	9	9	-1.01406	NA	NA	-4.04985	NA	-0.282989	0.124446	0.71793	0.355581	NA	NA	NA	NA	NA	1.3398	1.12444	NA	NA	NA	-12.5387	-0.533135	1.57749	1.47852	0.711	0.582746	-1.37375	NA	NA	NA	NA	-1.64258	NA	0.822356	NA	-7.21532	1.17393	NA	NA	0.757146	NA	-0.765781	0.69642	NA	NA
4	227	Th-	32 hr wd	9	8	-2.30255	-5.36611	-7.90334	-0.445317	NA	NA	2.3944	1.73977	2.60196	NA	NA	NA	NA	NA	1.48095	0.932136	NA	-1.09882	NA	NA	-0.608845	0.462001	0.628939	2.15901	NA	-0.326307	NA	NA	NA	NA	NA	NA	2.26697	-5.83305	-3.97154	1.21671	NA	NA	1.83254	NA	-1.25206	0.243496	NA	NA
4	228	Th-	32 hr wd	10	10	0.596464	NA	1.31474	0.738459	NA	NA	NA	0.772449	0.898897	NA	NA	NA	NA	NA	-0.309869	1.51682	NA	NA	-4.8628	-0.213113	-0.93371	0.393814	NA	-0.467677	NA	0.586947	NA	NA	NA	NA	NA	NA	-5.25536	-0.371664	-0.0771932	-1.0799	NA	NA	NA	NA	-4.08487	0.575486	NA	NA
4	229	Th-	32 hr wd	10	10	-0.904613	NA	-0.741482	NA	NA	NA	NA	NA	NA	NA	NA	1.30742	NA	NA	NA	-0.470001	NA	NA	NA	-0.124827	NA	NA	NA	NA	NA	-0.327992	-1.50263	0.273245	NA	NA	NA	NA	-3.70423	1.32406	-3.04985	0.533666	0.211796	NA	0.275426	NA	NA	-4.69843	NA	NA
[truncated: 21 more columns]
