# Supplementary material for: Single Cell Scale Neuronal and Glial Gene Expression and Putative Cell Phenotypes and Networks in the Nucleus Tractus Solitarius in an Alcohol Withdrawal Time Series
Source: Front Syst Neurosci. 2021 Nov 19;15:739790. doi: 10.3389/fnsys.2021.739790 (PMC8641127; doi:10.3389/fnsys.2021.739790)
Supplement: Supplementary file 10 [file Table_3.XLSX]

## Sheet: Expression Avgs.
Gene Expression Averages (–ΔΔCt values)
					By Cell Type and Treatment
	By Cell Type				Microglia					NE Neurons					GLP-1 Neurons
Gene	Microglia	Neurons	NE Neurons	GLP-1 Neurons	Control	EtOH	8 hr	32 hr	176 hr	Control	EtOH	8 hr	32 hr	176 hr	Control	EtOH	8 hr	32 hr	176 hr
Ace	-0.230807	0.0873085	0.196361	-0.0328339	-0.294189	-0.165706	-0.181564	0.105747	-0.35209	-1.02039	0.81372	0.130649	0.0893313	0.614826	0.349065	0.674385	0.0361535	-0.21983	-0.1745
Ace2	0.0443544	-1.88308	-0.810938	-3.15015	-1.28347	2.01348	-0.25186	0.432765	0.619043	-1.46695	-1.01443	-2.6408	-0.902656	-0.010332	-4.23581	-3.99925	-0.163496	-3.80748	-1.75465
Agtr1a	-0.731261	-0.520812	-0.962362	-0.0186568	-1.42341	-0.572707	-0.809434	-0.717684	-0.153868	-1.50299	0.213164	-2.49614	-0.884867	-0.421155	0.836091	0.644503	-0.0620848	-0.203457	-0.501004
Agtrap	-0.408278	-0.4677	-0.200403	-0.748363	-0.393294	0.643532	0.199791	-2.54248	-0.0373577	0.0303021	0.793272	-0.957672	-0.28257	0.0563818	0.404234	0.350237	-0.502749	-1.36152	-0.844777
Avp	0.179824	-0.31772	-0.298828	-0.345504	0.487823	-3.5114	-2.3419	1.48082	0.162709	-5.54665	-0.64415	-0.309013	0.26041	-0.242111	-0.213314	-1.27305	#DIV/0!	-0.267758	-0.385479
Cck	-0.141943	-0.0847548	-0.483641	0.388923	0.00360679	0.735542	-1.60943	0.23408	-0.15216	0.19825	-0.61046	0.342594	-0.3346	-1.37314	-1.09726	2.92338	0.179984	0.429251	0.628743
Ccl3	-0.812965	-0.586885	-0.965267	-0.113908	-1.81176	-0.37783	-0.75814	-0.192797	0.0769696	-1.74977	0.551895	-4.04406	-0.113197	-1.50132	-0.92351	0.830016	-0.00613154	0.308354	-0.947336
Ccl4	-0.305471	-0.383629	-0.659057	-0.0797097	0.0498352	-0.928011	0.00863035	0.514621	-1.10792	0.027846	-0.2839	-0.0837933	-0.891096	-0.63464	-0.337463	-0.292498	0.0929005	0.0206734	-0.101534
Ccr3	-0.240158	-0.346924	-0.461492	-0.234146	0.220991	-0.975739	-1.06068	0.520741	-0.583813	0.19359	0.45346	-0.121537	-0.513994	-0.793036	-0.170271	-0.275584	-0.40938	-0.102129	-0.424308
Ccr5	1.15173	-1.59617	-1.88997	-1.17179	1.38831	1.11043	1.2538	0.921033	1.03464	-1.61854	-0.697717	-2.01936	-1.91842	-1.90345	-0.520963	0.800381	-0.915134	-2.09035	-1.68596
Cd200	-0.70199	0.0772581	0.249924	-0.13138	-0.946129	0.0572357	-0.0253335	-1.02746	-0.883116	0.0867491	1.02161	-0.149123	0.482492	0.0115213	-0.14079	0.808062	-0.0290017	0.0865355	-0.932819
Cd34	0.848869	-1.20521	-0.946085	-1.5036	0.286448	1.51808	1.34125	0.430161	0.961148	0.168306	-10.0653	-3.00437	-0.662919	-0.329258	-2.01385	-0.242105	-0.891959	-1.70452	-1.32307
Cd74	1.34193	-0.889445	-0.858756	-0.928503	2.99207	2.26007	0.492556	2.20106	-0.238636	3.74861	0.826303	-1.59523	-1.54898	-1.84357	0.238097	#DIV/0!	-2.19806	-0.57479	-3.17119
cFos	-0.479064	0.345608	0.820203	-0.287187	-0.384511	-1.27806	-1.23613	0.0355911	-0.466275	0.467848	0.139296	-0.378462	1.44056	0.442543	-0.131341	-1.40285	-0.710588	0.578477	-1.06545
Cox2	0.0290484	-0.474292	-0.873354	-0.0462082	0.0131965	-1.19503	-0.101836	0.654024	0.0683684	-0.218989	-0.923422	0.127705	-0.813512	-1.52203	-0.571936	-0.841375	0.533308	0.153971	0.0270022
Crh	-0.43634	-0.454813	-0.840803	-0.0302234	-0.0244933	-1.48892	-0.786814	0.211819	-0.734414	-0.217713	-1.19219	-0.243163	-1.24153	-0.352912	1.16364	-0.0786485	-1.22613	-0.157248	0.0779716
Crhr1	0.0224092	-0.0555949	-0.0610431	-0.0499287	0.00838793	0.542533	1.04031	0.196898	-0.563065	-0.642744	#DIV/0!	-1.21559	-0.200482	0.396248	0.8174	2.04151	0.0723515	-0.323742	-0.982267
Csf2rb	0.832268	-1.02724	-1.05013	-0.995635	0.983017	0.924954	0.565054	1.61999	0.515501	0.0957481	#DIV/0!	-2.49977	-0.971765	-1.08315	-1.12259	#DIV/0!	-1.27171	-0.230324	-1.86842
Csf3r	1.01027	-1.87487	-1.73162	-2.07782	1.14493	0.878374	1.10527	1.323	0.875681	0.278207	-3.72828	-1.60182	-1.92765	-1.42194	-2.23103	-1.24594	-0.797811	-1.76724	-3.11224
Cx3cl1	-0.608676	-0.0229634	-0.18179	0.135863	-0.921295	-0.0691189	-1.07845	-0.581042	-0.374928	0.297383	0.994929	-0.637228	-0.31369	-0.0373496	1.11636	1.70715	1.01706	-0.850849	0.132065
Cx3cr1	0.924679	-0.99029	-0.877693	-1.11227	0.50848	1.2271	0.764734	0.47756	1.53192	0.433321	-1.11963	-0.780936	-0.982461	-0.973233	0.396666	-3.19125	-2.38592	-0.800864	-1.17239
Cxcl10	-0.796538	-0.360018	-0.248669	-0.487564	-0.507683	-3.01419	-1.76329	0.752029	-1.0554	-0.317605	-1.10405	0.394085	-0.0554459	-0.797134	-0.0320283	-1.62236	-0.210938	-0.450946	-0.584884
Cxcr1	-0.227823	-0.502318	-0.764463	-0.220755	-0.0131588	-1.40211	-2.00283	0.519596	0.116378	-0.64574	-0.0329735	0.262459	-1.14075	-0.587316	-0.256134	-0.588492	0.0590642	-0.109114	-0.479494
Cxcr2	-0.265114	-0.420636	-0.591994	-0.240414	0.0417533	-0.911849	-0.135186	0.013118	-0.542867	-0.672389	-0.111551	-0.398645	-0.560426	-0.779677	-0.371806	-0.593005	-0.466937	-0.22225	0.11973
Cxcr3	0.0590194	-0.14136	-0.397484	0.122082	0.230443	-0.684445	1.07264	0.607754	-0.186408	-0.298127	-1.8291	-0.341873	0.0863527	-1.13231	-0.18241	-0.432454	-0.198829	0.311624	0.267157
Gabra1	-0.0502426	0.200665	0.148138	0.256637	0.126384	0.174509	1.21686	-0.777017	-0.415084	0.91025	1.59361	-0.663463	-0.250971	0.910603	0.991013	0.818834	0.578369	-0.192148	0.231573
Gabra2	-0.257287	-0.22446	-0.404525	-0.0379641	-0.251773	-0.0343103	0.723697	-0.456289	-0.599786	0.0512891	1.27533	-0.946217	-0.702589	0.0487697	0.566602	1.18545	0.367257	-0.284056	-0.589737
Gabrb1	-0.411814	-0.0959407	-0.159721	-0.0230484	-0.578657	0.00569057	0.287505	-1.12055	-0.37723	-0.0784045	0.966218	-0.739745	-0.429408	0.3824	1.15497	1.08104	0.630806	-0.507057	-0.755913
Gabrb2	-0.50324	-0.0998545	-0.162866	-0.0320871	-0.795511	0.311381	1.07248	-1.93571	-0.623647	0.298891	1.96574	-1.28936	-0.547156	0.502484	1.56851	1.26721	0.243191	-0.980125	-0.243982
Gabrb3	-0.701994	0.0785894	-0.0198306	0.203121	-0.588887	-0.672748	-0.264676	-1.93858	-0.623658	-0.247687	0.322126	-0.407996	0.0358928	0.0768589	1.5423	1.10595	0.45261	0.0564114	-0.89153
Gabre	-0.931318	-0.176167	0.553685	-1.1493	-0.754674	-1.71247	-3.14866	-0.837338	-0.473041	-4.73065	2.03963	1.41913	0.444522	0.724206	-1.06208	-4.01197	-0.125568	-1.10768	-0.627324
Gabrq	-0.878698	0.311546	0.699788	-0.133168	-1.569	-0.424039	0.0507067	-1.1567	-0.564332	-0.884439	0.915748	0.891609	0.96422	0.570714	-0.151366	0.0480325	0.632186	-0.0150721	-0.793539
Gcg	0.00209797	0.238573	-0.300521	0.805551	0.453255	-1.52977	-1.05116	0.19323	0.759345	-0.331235	-1.57473	-1.76202	-0.290771	1.62888	0.535313	-1.59824	3.00739	0.156269	1.83409
Gfap	0.771137	-0.841	-0.700895	-0.990604	0.877656	0.834407	0.94715	0.627454	0.617906	0.559879	-2.12868	-2.79852	-0.537726	-0.120575	-0.20841	-2.84023	-1.47592	-0.914479	-0.720704
Il1a	0.710331	-1.2799	-1.34821	-1.19939	0.732231	1.95274	1.90433	0.599014	-0.179943	-1.04914	-0.3266	-3.49107	-1.14505	-0.996792	-1.38385	-1.22779	-1.17657	-0.918895	-1.78798
Il1b	-0.410126	-0.600091	-0.769442	-0.427661	-0.168378	-1.51322	-1.64924	0.811871	-0.473814	-1.59732	-0.833834	0.376539	-0.624071	-1.31137	-0.330319	-2.66024	0.681922	-0.299949	-0.38401
Th	-0.876076	0.494984	1.79293	-1.23561	-1.18985	-0.863852	0.41238	-1.01695	-0.968669	0.42064	2.80268	1.77257	1.87449	1.87949	-1.84325	-0.58519	-1.18198	-1.64808	-0.583173
Il1r1	-0.47737	-0.976556	-0.862361	-1.14785	-1.25371	-0.242023	1.03186	0.0195087	-0.745493	-1.27536	#DIV/0!	-2.5182	-0.968578	-0.0299023	-0.723585	-0.482219	-1.52469	-1.30859	-1.28645
Il6	-0.206696	-0.287108	-0.517828	-0.0392963	-0.270888	-0.469629	0.0104327	0.532395	-0.522186	-0.133423	-0.596085	0.384344	-0.524661	-0.95665	-0.221552	-0.605326	0.316358	-0.0411882	0.0820752
Il6st	0.0110345	-0.44162	-0.329925	-0.570174	-0.309083	0.151382	0.248783	-0.933871	0.524542	-0.378369	0.254817	-0.872502	-0.160079	-0.418876	1.48226	0.131026	-0.930122	-1.19416	-0.969421
Junb	-0.114942	-0.0308485	0.168149	-0.251956	-0.127191	-1.01719	-0.452305	0.505118	0.0951481	-0.470904	-0.541122	0.380312	0.219444	0.269787	0.0457071	-0.550474	-0.0232688	-0.461008	-0.0336836
LtB4r	-0.0790777	-0.26186	-0.138244	-0.38081	-0.0937338	0.0618476	0.564279	0.671643	-0.552963	0.115781	0.0382082	0.677362	-0.184076	-0.380671	-0.771537	-0.373716	-0.643941	-0.418451	0.158526
Mapk1	-0.620889	-0.0706509	0.077183	-0.242676	-0.797735	0.154425	-0.00322841	-2.03867	-0.37056	-0.0270073	0.26976	-0.449115	0.120831	0.24192	1.73602	1.20826	0.142216	-1.20649	-0.73461
Mif	-0.142867	0.0167995	0.0665724	-0.0441723	-0.308193	0.450244	0.370833	-0.316003	-0.178202	0.0270717	0.552785	-0.156056	0.126915	-0.0673767	0.331751	0.417601	0.475786	-0.268137	-0.238468
MyD88	-0.207046	-0.478334	-0.825959	-0.0953572	-0.388047	0.299415	-0.727881	0.487248	-0.276264	-0.633834	-0.815486	-1.39725	-0.745477	-0.813288	-0.378266	-0.87628	-0.883969	0.133224	0.49174
NeuN	-1.04696	-0.128826	-0.685108	0.478964	-1.0959	-0.106527	-1.60236	-2.23249	-0.715528	0.561127	0.440035	-0.345943	-0.845257	-0.985417	2.22579	1.38158	0.35004	-0.0146582	-0.104408
NfkB	-0.137671	-0.00811541	-0.0750263	0.0764036	-0.142105	-0.0769131	-0.0616685	-0.0350063	-0.204372	-0.0390113	0.534028	-0.273179	-0.097173	0.0382266	0.0464597	0.367113	0.173164	-0.030932	0.133099
Nos1	-0.500717	0.112062	0.0766732	0.153349	-0.468862	0.0746675	-0.256735	-0.483652	-0.799738	0.71883	0.0402629	-0.075806	-0.256022	0.614926	0.372559	1.24477	0.706721	-0.229243	-0.119084
Plaa	-0.461492	-0.0359715	0.105302	-0.2039	-0.205487	-0.411947	-0.10597	-1.9321	-0.254941	0.0840576	0.96087	-0.519573	0.0468831	0.357718	1.08824	0.242659	-0.405836	-0.70183	-0.346167
Ppara	-0.232806	-0.40133	-0.594224	-0.184325	0.0788493	-0.821886	-1.5777	0.176578	-0.222969	0.0819525	-0.730513	-0.287307	-0.310802	-1.11337	-0.623737	-0.487194	-0.455307	-0.113319	0.268412
Ptger2	-0.0454477	-0.16924	-0.356625	0.0434667	-0.0989962	#DIV/0!	-0.671242	0.0754029	0.069723	-0.619474	-0.740928	-0.017372	-0.235036	-0.607142	-0.227704	-0.0242328	-0.234455	0.223792	0.0739914
Ptger4	-1.30664	-0.442789	0.206179	-1.29456	-2.35876	-1.58125	-1.47818	-1.27247	-0.654676	-2.04755	0.721857	0.466596	-0.0878564	0.885822	-2.16773	-0.95705	-0.233562	-1.87607	-0.857826
Ptges2	-0.6093	-0.0403627	0.0357623	-0.127978	-0.729763	-0.461419	-0.138055	-0.892109	-0.641913	-0.980228	0.176563	-0.514228	0.255169	0.204181	0.816168	1.08947	-0.0600056	-0.393319	-0.831265
Ptges3	-0.299699	-0.0833962	-0.0325708	-0.139869	-0.360863	-1.10867	0.498281	-0.627578	-0.0712157	-0.116257	0.480633	0.281434	-0.217689	0.156614	1.00745	0.753176	-0.0697369	-0.421056	-0.592123
Rgs2	-0.616956	-0.194868	0.0353543	-0.466531	-1.02702	0.324033	0.892498	-2.11895	-0.722536	0.021705	0.623181	-0.975127	0.486979	-0.334303	0.588967	0.995962	-0.872735	-0.599464	-1.25648
Rgs3	-0.674423	-0.174074	0.217159	-0.633944	-0.902856	-0.607139	-0.159336	-0.898159	-0.580147	-0.522684	0.535678	0.265411	0.132255	0.525652	0.225656	-0.461432	-0.138157	-0.939321	-1.09574
Socs3	-0.407453	-0.283267	-0.0705699	-0.523117	0.623606	-1.65015	-0.296677	1.34387	-1.914	-1.00924	-0.565089	0.0402331	0.189517	-0.289815	-0.939261	-0.568871	-0.725233	0.0700039	-1.31618
Sod1	-0.285911	-0.401598	-0.534072	-0.248049	-0.418825	0.282462	0.865653	-0.770668	-0.575028	0.280677	1.30823	-0.628716	-0.915239	-0.00867357	0.426553	0.741924	0.246095	-1.03867	0.0913147
Stat3	-0.216502	0.0414524	0.190641	-0.137574	-0.31856	0.0976287	0.554486	-0.404347	-0.523189	-0.254328	0.238078	-0.458189	0.239457	0.540943	0.147585	0.118353	-0.0187918	0.126079	-0.842514
Tlr1	-0.0706121	-0.48833	-0.594463	-0.373638	0.52633	-0.897299	-0.189514	0.232811	-0.618259	0.069729	-0.198835	-0.475659	-0.810303	-0.43209	-0.232621	-1.30257	-0.507277	-0.484205	0.197897
Tlr2	0.513432	-1.6725	-1.22127	-2.11005	0.545777	0.308876	0.844781	0.256617	0.556946	-0.160014	0.0290778	0.996015	-1.26635	-2.3729	-0.783243	-2.7645	-1.33429	-2.57799	-2.1114
Tlr3	0.642388	-1.74521	-1.78003	-1.71307	0.176366	0.372524	0.922253	1.12369	0.885335	0.0870296	-4.03613	-1.68072	-1.34627	-2.7649	-0.249564	-0.511308	-2.70865	-2.50117	-1.29775
Tlr4	-0.0794685	-0.871232	-1.26639	-0.413684	0.347783	-1.00152	0.140466	0.615257	-0.844246	-3.13707	-8.97067	0.00828193	-1.11115	-1.01853	-0.82011	-0.73573	0.551623	-0.82542	1.04091
Tlr5	-0.186093	-0.395301	-0.663772	-0.0949775	-0.496006	-0.325139	0.0215926	0.409093	-0.172561	0.210803	-0.231947	-0.267212	-0.815001	-0.762374	-0.375786	0.0733481	-0.570696	-0.0599099	0.300686
Tnf	0.454185	-0.637558	-1.19048	-0.0574444	0.907119	1.77368	1.51211	-0.526433	-0.793181	-0.762744	-0.707373	-3.21432	-0.703276	-1.48878	-1.01342	0.480839	0.227219	0.06687	-0.124255
Supplemental Table 3. Differential Expression and Linear Discriminate Analysis Measures. (Sheet 1) The expression of each gene by cell type and cell type and treatment is listed as –ΔΔCt value averages. (Sheet 2) Two-tailed heteroscedastic t-test results are listed in comparing average expression of genes between cell types. Comparisons with p<0.05 are highlighted in yellow. (Sheet 3) Two-tailed …

## Sheet: T-test MvN
By Cell Type Only
T-Test (two-tailed, heteroscedastic)
Gene	M v. N	M v NE Neurons	M v. GLP-1 Neurons	NE v. GLP-1 Neurons
Ace	0.00727639	0.00517352	0.129279	0.145855
Ace2	0.00249749	0.194277	0.000213705	0.00526282
Agtr1a	0.60864	0.627958	0.128753	0.0478223
Agtrap	0.828217	0.465609	0.327871	0.0892309
Avp	0.330444	0.385124	0.463616	0.947839
Cck	0.816913	0.222798	0.0967823	0.0116809
Ccl3	0.648185	0.789598	0.220667	0.138601
Ccl4	0.767285	0.23839	0.435391	0.0304486
Ccr3	0.637708	0.366145	0.982573	0.3762
Ccr5	2.47337e-12	2.65803e-08	4.24601e-06	0.22322
Cd200	1.3344e-05	2.71362e-07	0.00939789	0.0433449
Cd34	3.94439e-10	1.91139e-05	8.02143e-07	0.281414
Cd74	0.000496936	0.00587283	0.00530368	0.938947
cFos	0.00153657	1.12931e-05	0.572133	0.00292999
Cox2	0.0199905	0.00202478	0.743178	0.00697433
Crh	0.951729	0.25588	0.248587	0.0266316
Crhr1	0.833907	0.838825	0.882703	0.982421
Csf2rb	1.02223e-11	4.0381e-08	2.53641e-06	0.88483
Csf3r	1.02301e-10	9.83717e-07	2.04007e-05	0.638132
Cx3cl1	0.0156104	0.0343574	0.0513418	0.385624
Cx3cr1	7.7292e-12	4.40103e-09	1.71797e-08	0.49112
Cxcl10	0.249428	0.171032	0.485123	0.512728
Cxcr1	0.271785	0.0949356	0.980814	0.133376
Cxcr2	0.4533	0.140545	0.927457	0.192314
Cxcr3	0.325864	0.0649026	0.771103	0.0247842
Gabra1	0.172921	0.378677	0.142722	0.639055
Gabra2	0.87498	0.564877	0.390397	0.214512
Gabrb1	0.143359	0.272676	0.200974	0.661326
Gabrb2	0.14276	0.261924	0.193679	0.725261
Gabrb3	0.000112189	0.000685538	0.00188632	0.409841
Gabre	0.0895439	0.00271446	0.653696	0.000161553
Gabrq	1.82477e-05	1.72848e-07	0.0138658	0.00110289
Gcg	0.436799	0.377536	0.0435398	0.0106204
Gfap	3.38775e-13	1.01298e-07	3.1577e-10	0.33922
Il1a	4.32433e-07	6.2918e-06	6.63206e-05	0.757884
Il1b	0.541875	0.333591	0.961388	0.377639
Th	1.6242e-05	2.95678e-15	0.357469	4.5649e-11
Il1r1	0.2591	0.450198	0.257399	0.654506
Il6	0.726778	0.29028	0.473827	0.0794381
Il6st	0.0229448	0.088471	0.034444	0.351669
Junb	0.575611	0.0875881	0.452325	0.0185137
LtB4r	0.401168	0.805993	0.254842	0.349421
Mapk1	0.0383201	0.00448963	0.323699	0.352504
Mif	0.282209	0.232096	0.574471	0.55369
MyD88	0.218567	0.0298768	0.635046	0.0119643
NeuN	0.0273004	0.428435	0.00128092	0.00682474
NfkB	0.270026	0.636463	0.160142	0.339444
Nos1	0.00131313	0.0107192	0.00804101	0.778034
Plaa	0.0358189	0.00781222	0.349514	0.252081
Ppara	0.520945	0.232461	0.868421	0.149859
Ptger2	0.494505	0.138009	0.640104	0.0252553
Ptger4	0.0566586	0.00506195	0.980587	0.00526529
Ptges2	0.00478963	0.0010523	0.0865105	0.522212
Ptges3	0.235216	0.167087	0.456752	0.556414
Rgs2	0.123756	0.0462253	0.623717	0.121858
Rgs3	0.0379566	0.00104792	0.899634	0.0146345
Socs3	0.704004	0.309437	0.775594	0.185459
Sod1	0.646331	0.471673	0.902071	0.493706
Stat3	0.084788	0.0118254	0.688354	0.0953965
Tlr1	0.0679548	0.0707202	0.242151	0.468286
Tlr2	4.58508e-09	0.000300644	3.23628e-07	0.119682
Tlr3	4.46312e-09	4.93319e-05	1.93559e-06	0.916334
Tlr4	0.0147615	0.00531842	0.369511	0.070724
Tlr5	0.313094	0.05459	0.703415	0.0299304
Tnf	0.003743	0.000220827	0.213968	0.00719803

## Sheet: T-test M
Microglia
	T-Test (two-tailed, heteroscedastic)
Gene	Cont v EtOH	Cont v 8 hr	Cont v 32 hr	Cont v 176 hr	EtOH v 8 hr	EtOH v 32 hr	EtOH v 176 hr	8 hr v 32 hr	8 hr v 176 hr	32 hr v 176 hr
Ace	0.55759	0.683599	0.136746	0.800228	0.953054	0.297149	0.404616	0.353659	0.542658	0.094103
Ace2	0.0332945	0.581708	0.168041	0.128881	0.257762	0.255734	0.315716	0.702969	0.630132	0.867773
Agtr1a	0.548685	0.626861	0.576568	0.11241	0.885113	0.929597	0.753896	0.951773	0.579151	0.632014
Agtrap	0.0347062	0.240193	0.0524708	0.436134	0.287689	0.00644895	0.0653631	0.0157552	0.542646	0.0235674
Avp	NA	NA	0.212679	0.702015	NA	NA	NA	NA	NA	0.0426512
Cck	0.0734181	0.000739288	0.554636	0.736529	0.000103402	0.228931	0.0727129	0.000515643	0.0056155	0.422312
Ccl3	0.153202	0.262938	0.233321	0.0489039	0.588527	0.874599	0.50713	0.619508	0.21447	0.811319
Ccl4	0.374747	0.929983	0.11442	0.0858296	0.410342	0.199734	0.881147	0.261635	0.133166	0.0159062
Ccr3	0.123614	0.118143	0.210132	0.0950872	0.931892	0.0602557	0.626879	0.0584581	0.573903	0.0158695
Ccr5	0.655307	0.82862	0.421861	0.401867	0.849551	0.792578	0.900788	0.644898	0.719291	0.839815
Cd200	0.00655217	0.164995	0.869183	0.849085	0.895416	0.0526836	0.012617	0.182672	0.197016	0.775862
Cd34	0.0478906	0.0163768	0.813883	0.107596	0.74262	0.130209	0.306994	0.121993	0.256456	0.34985
Cd74	0.564401	0.0801664	0.510444	0.0169135	0.142452	0.949158	0.022992	0.131345	0.498755	0.0110185
cFos	0.070871	0.0678733	0.507164	0.853582	0.92487	0.0501074	0.085278	0.0517035	0.081186	0.417156
Cox2	0.382371	0.716065	0.0242075	0.861765	0.42919	0.202499	0.365795	0.0332595	0.644481	0.0850992
Crh	0.0898134	0.263556	0.696476	0.297713	0.436748	0.0593126	0.407394	0.169241	0.945537	0.190677
Crhr1	0.48584	0.237867	0.86089	0.429101	0.582822	0.759217	0.198441	0.490405	0.0965155	0.516174
Csf2rb	0.895232	0.62971	0.0775518	0.259746	0.67733	0.07219	0.330339	0.239539	0.95326	0.00140564
Csf3r	0.663967	0.958179	0.815327	0.484603	0.791437	0.607716	0.996237	0.820978	0.752735	0.548533
Cx3cl1	0.0649155	0.811469	0.541152	0.186802	0.13312	0.33908	0.414391	0.48831	0.266103	0.678944
Cx3cr1	0.319286	0.721093	0.958179	0.059166	0.545975	0.255701	0.610266	0.659044	0.212301	0.0224563
Cxcl10	0.2481	0.206477	0.0648304	0.518957	0.559532	0.102423	0.361393	0.0147525	0.498262	0.0236784
Cxcr1	0.0544589	0.0308231	0.147466	0.702015	0.526087	0.0156712	0.0404887	0.0105566	0.0239088	0.296608
Cxcr2	0.152144	0.651722	0.930841	0.18926	0.260591	0.168496	0.600888	0.716053	0.416895	0.226324
Cxcr3	0.240462	NA	0.334708	0.293858	NA	0.133611	0.484443	NA	NA	0.0500432
Gabra1	0.939059	0.06804	0.00737869	0.0829774	0.184702	0.14764	0.350754	0.00331866	0.0106518	0.222717
Gabra2	0.740283	0.124433	0.628755	0.27073	0.357552	0.550303	0.390338	0.0867027	0.0451472	0.726776
Gabrb1	0.247656	0.0721262	0.302784	0.616189	0.553712	0.0420902	0.35385	0.00960881	0.084521	0.100928
Gabrb2	0.0900711	0.00392219	0.114227	0.723494	0.252744	0.0075552	0.11152	0.000619786	0.00406707	0.0557828
Gabrb3	0.893268	0.401544	0.00169894	0.930577	0.505086	0.0655215	0.936039	0.000179154	0.323388	0.00120462
Gabre	0.519471	0.627264	0.94097	0.624279	0.771139	0.614528	0.409045	0.641644	0.590374	0.744489
Gabrq	0.152058	0.0245117	0.597953	0.141005	0.411168	0.285711	0.797311	0.0440178	0.127364	0.278804
Gcg	0.00559415	0.0117389	0.561992	0.641137	0.453674	0.00987752	0.0043165	0.0200346	0.0102181	0.336982
Gfap	0.924927	0.881143	0.602375	0.502386	0.803792	0.659238	0.564339	0.502201	0.392035	0.980877
Il1a	0.22348	0.130751	0.870333	0.254463	0.962181	0.212927	0.0522628	0.142137	0.0189038	0.38941
Il1b	0.202687	0.0968666	0.24397	0.59051	0.904596	0.0540695	0.293699	0.0202079	0.151034	0.102213
Th	0.618266	0.0171525	0.810071	0.672739	0.0762947	0.841941	0.859568	0.0684536	0.0243333	0.942153
Il1r1	0.491309	0.00415447	0.081936	0.548911	0.360947	0.846398	0.724107	0.0448547	0.0108017	0.232207
Il6	0.614212	0.508193	0.0372817	0.675275	0.14577	0.000792749	0.921116	0.0910248	0.339469	0.049692
Il6st	0.400601	0.233024	0.251192	0.0629105	0.822659	0.0455321	0.366037	0.0119798	0.336082	0.00210798
Junb	0.266871	0.351713	0.00905273	0.330215	0.494126	0.0732308	0.174322	0.014405	0.135417	0.0991554
LtB4r	0.556291	0.0802373	0.0620098	0.322396	0.146353	0.109953	0.165683	0.799063	0.0307569	0.0239354
Mapk1	0.168614	0.283015	0.092581	0.461994	0.811208	0.00289908	0.288418	0.00835299	0.512104	0.00681857
Mif	0.0813912	0.460696	0.990483	0.618841	0.922213	0.291603	0.119939	0.480432	0.536007	0.828961
MyD88	0.0901447	0.589892	0.0225383	0.802104	0.0900051	0.475437	0.117098	0.0453594	0.459585	0.0257514
NeuN	0.248951	0.712922	0.207786	0.685398	0.234365	0.0050736	0.370335	0.614161	0.492226	0.0466484
NfkB	0.881147	NA	0.749577	0.731233	NA	0.933246	0.763193	NA	NA	0.593038
Nos1	0.17494	0.670664	0.968971	0.327361	0.52459	0.187921	0.0320539	0.658504	0.274971	0.38566
Plaa	0.723133	0.843779	0.0215824	0.851824	0.663404	0.0775536	0.780234	0.0281666	0.757644	0.0234234
Ppara	0.236759	0.145013	0.789401	0.577229	0.497691	0.215934	0.40399	0.12561	0.236304	0.44754
Ptger2	NA	0.455745	0.654686	0.68135	NA	NA	NA	0.335838	0.339917	0.985388
Ptger4	0.560751	0.515377	0.493055	0.221587	0.831643	0.752796	0.0597338	0.836747	0.140692	0.538771
Ptges2	0.794814	0.0699923	0.688312	0.794022	0.750658	0.680786	0.859712	0.0527271	0.0818112	0.510294
Ptges3	0.510104	0.0395767	0.410879	0.28252	0.17807	0.668827	0.359596	0.00893461	0.116057	0.0397965
Rgs2	0.0420379	0.0152534	0.187613	0.58442	0.380167	0.00539813	0.0204762	0.00211692	0.0139731	0.0585099
Rgs3	0.63957	0.128574	0.993234	0.487009	0.42363	0.637809	0.960001	0.124287	0.235338	0.478476
Socs3	0.0425921	0.272742	0.126903	0.00028238	0.246843	0.0131003	0.796005	0.0559531	0.0770727	2.6753e-06
Sod1	0.0876606	0.021714	0.356373	0.640691	0.299409	0.0322913	0.0559923	0.00846694	0.0139753	0.638684
Stat3	0.281469	0.00501451	0.901475	0.435524	0.258613	0.505286	0.118585	0.210414	0.000956297	0.864217
Tlr1	0.000978165	0.0218208	0.252977	0.0599467	0.0852583	0.0063952	0.664223	0.171091	0.482351	0.157865
Tlr2	0.777317	0.574485	0.669057	0.983675	0.484986	0.951529	0.747058	0.311211	0.481027	0.608635
Tlr3	0.8247	0.31967	0.273139	0.216768	0.536971	0.445368	0.499209	0.812797	0.94835	0.736924
Tlr4	0.29593	0.650296	0.598623	0.0390954	0.333005	0.215748	0.874834	0.419543	0.124868	0.0363977
Tlr5	0.740351	0.261124	0.0287111	0.491914	0.484615	0.115163	0.762862	0.304513	0.662502	0.139701
Tnf	0.369605	0.515255	0.158316	0.0306757	0.823485	0.0703943	0.0225877	0.100147	0.0344242	0.80545

## Sheet: T-test GLP-1
GLP-1 Neurons
	T-Test (two-tailed, heteroscedastic)
Gene	Cont v EtOH	Cont v 8 hr	Cont v 32 hr	Cont v 176 hr	EtOH v 8 hr	EtOH v 32 hr	EtOH v 176 hr	8 hr v 32 hr	8 hr v 176 hr	32 hr v 176 hr
Ace	0.14168	0.0527325	0.00840672	0.0209427	0.0176674	0.00262497	0.00501799	0.225733	0.328333	0.8583
Ace2	0.956802	NA	0.905528	0.509523	NA	0.948392	0.470959	NA	NA	0.127402
Agtr1a	0.84576	0.506646	0.261993	0.1515	0.59955	0.365138	0.228073	0.912663	0.732707	0.716096
Agtrap	0.929065	0.168271	0.00630565	0.0217131	0.274626	0.0338171	0.0969197	0.267898	0.620824	0.44308
Avp	NA	NA	0.97048	0.913483	NA	NA	NA	NA	NA	0.951379
Cck	0.0241515	0.109184	0.0167587	0.00644065	0.0737599	0.0930626	0.114179	0.734252	0.525661	0.70767
Ccl3	NA	0.531239	0.40884	0.988834	NA	NA	NA	0.714357	0.475474	0.347021
Ccl4	0.935487	0.350191	0.391724	0.69738	0.512991	0.576997	0.786315	0.872897	0.757552	0.8402
Ccr3	0.754061	0.659425	0.877016	0.691668	0.789164	0.654078	0.80584	0.593789	0.983774	0.630424
Ccr5	0.463635	0.802252	0.0983978	0.14603	0.432436	0.169717	0.221454	0.489802	0.631402	0.658977
Cd200	0.0789287	0.829063	0.645749	0.218416	0.022053	0.0194309	0.00273215	0.703594	0.0866223	0.046793
Cd34	0.0115822	0.455705	0.764197	0.324649	0.645353	0.14419	0.0846996	0.613866	0.764141	0.716739
Cd74	NA	0.359257	0.549999	0.189553	NA	NA	NA	0.528616	0.74014	0.29146
cFos	0.130064	0.57606	0.419427	0.243819	0.443743	0.00956481	0.540102	0.200391	0.688213	0.021277
Cox2	0.622687	0.0542409	0.0902414	0.196935	0.0518888	0.10204	0.160585	0.472884	0.366336	0.788539
Crh	0.023146	0.118597	0.0220034	0.0532735	0.415865	0.871345	0.739812	0.452864	0.363061	0.658474
Crhr1	NA	0.278695	0.353116	0.0554361	NA	NA	NA	0.724281	0.173277	0.596353
Csf2rb	NA	0.858996	0.278436	0.470943	NA	NA	NA	0.0816098	0.490559	0.0920758
Csf3r	0.776384	0.514911	0.778121	0.625246	0.895857	0.873894	0.599117	0.602263	0.291175	0.260699
Cx3cl1	0.353805	0.874909	0.0437246	0.161546	0.061168	0.00278089	0.00161724	0.0239151	0.052105	0.239989
Cx3cr1	0.128424	0.0442068	0.027556	0.014872	0.722771	0.27182	0.346436	0.200411	0.330638	0.406665
Cxcl10	0.0170155	0.846711	0.547053	0.500674	0.147178	0.0937598	0.206885	0.807717	0.727354	0.879755
Cxcr1	0.69944	0.666511	0.800813	0.804979	0.479914	0.557486	0.915836	0.794857	0.569837	0.659935
Cxcr2	0.699241	0.898469	0.786949	0.359385	0.873828	0.553181	0.25099	0.75578	0.451201	0.560691
Cxcr3	0.610594	0.97184	0.230129	0.315869	0.643936	0.143697	0.178626	0.257266	0.326289	0.90662
Gabra1	0.811328	0.504803	0.0552343	0.219424	0.691509	0.108496	0.336055	0.0651839	0.438628	0.256091
Gabra2	0.445435	0.81399	0.303267	0.167407	0.165162	0.00755625	0.0021998	0.260758	0.103904	0.523237
Gabrb1	0.87785	0.256851	0.0187433	0.00299012	0.234866	0.0156057	0.00192405	0.0636661	0.00811933	0.717464
Gabrb2	0.621577	0.0773681	0.00316745	0.0166936	0.110272	0.00325909	0.0188081	0.126757	0.482248	0.341012
Gabrb3	0.405759	0.0460327	0.0167206	0.00367216	0.0674799	0.0231061	0.00697782	0.314121	0.0468872	0.179793
Gabre	0.147532	0.38235	0.964924	0.668968	0.0648396	0.135872	0.0942171	0.125384	0.387921	0.377303
Gabrq	0.759961	0.28823	0.837319	0.380348	0.249499	0.87304	0.0997926	0.213886	0.0230962	0.132941
Gcg	0.0791593	0.103161	0.726599	0.303229	0.00258406	0.0223086	0.00165929	0.0281885	0.364208	0.053523
Gfap	0.00725494	0.0360443	0.195647	0.297671	0.0997859	0.0282301	0.01906	0.333741	0.16631	0.702912
Il1a	0.875584	0.893768	0.656731	0.77603	0.969043	0.61343	0.629532	0.849257	0.712535	0.471617
Il1b	0.0630277	0.179075	0.964965	0.950809	0.0162894	0.0560593	0.0741784	0.125231	0.20207	0.91422
Th	0.379993	0.602531	0.872559	0.320365	0.610296	0.363088	0.998577	0.607768	0.526629	0.227809
Il1r1	0.799618	0.664651	0.599298	0.753397	0.544939	0.316832	0.624126	0.90294	0.914939	0.989726
Il6	0.416607	0.324426	0.696224	0.53463	0.0673852	0.140413	0.101679	0.434189	0.624788	0.75062
Il6st	0.00713987	2.94556e-05	2.11789e-05	0.000121369	0.0138482	0.0125843	0.0375985	0.572604	0.933344	0.696943
Junb	0.367766	0.903722	0.270818	0.859173	0.43415	0.874917	0.379124	0.365713	0.982417	0.17269
LtB4r	0.452897	0.839074	0.46188	0.166927	0.677303	0.929372	0.432902	0.714946	0.297686	0.373518
Mapk1	0.339875	0.00513051	0.000928816	0.00139855	0.0310284	0.00408415	0.00681387	0.0671883	0.136986	0.586479
Mif	0.831575	0.778781	0.173484	0.226024	0.887871	0.0281321	0.0666322	0.1227	0.152241	0.931691
MyD88	0.527668	0.490737	0.247402	0.0879944	0.993337	0.205299	0.109809	0.154898	0.0731188	0.375971
NeuN	0.187142	0.00137014	0.00517397	0.00304106	0.105622	0.0949347	0.0661516	0.612675	0.499352	0.918234
NfkB	0.519508	0.702057	0.820536	0.836494	0.681475	0.434094	0.654657	0.528664	0.92119	0.692714
Nos1	0.10574	0.501104	0.276798	0.317585	0.303215	0.0162847	0.0174995	0.0989787	0.105918	0.839513
Plaa	0.165782	0.0209438	0.0172653	0.0163417	0.232267	0.160822	0.220101	0.652767	0.896045	0.558695
Ppara	0.857017	0.848469	0.37062	0.203617	0.972847	0.58429	0.342235	0.672036	0.423035	0.498794
Ptger2	0.597119	0.984128	0.178402	0.388425	0.570126	0.484972	0.790912	0.164653	0.358795	0.626239
Ptger4	0.130653	0.00878846	0.768029	0.119029	0.31719	0.376318	0.908096	0.0957859	0.418839	0.348071
Ptges2	0.591388	0.0828448	0.0705445	0.00749487	0.0157158	0.0193836	0.0012393	0.556334	0.101131	0.491234
Ptges3	0.602024	0.0501416	0.00830671	0.00852036	0.0623479	0.00502629	0.00797528	0.333307	0.281809	0.675803
Rgs2	0.562479	0.0630685	0.132622	0.0241336	0.000976333	0.00248087	3.9622e-05	0.582236	0.382163	0.190592
Rgs3	0.107724	0.535442	0.0962983	0.00686969	0.574657	0.480552	0.153687	0.316684	0.127792	0.823077
Socs3	0.77768	0.879346	0.271961	0.703982	0.919881	0.582517	0.544171	0.531049	0.655525	0.0681487
Sod1	0.554398	0.714935	0.0439124	0.542235	0.303931	0.0153335	0.224985	0.0550315	0.743864	0.106903
Stat3	0.954425	0.783734	0.967591	0.119262	0.742977	0.977849	0.0329575	0.741307	0.138851	0.0371255
Tlr1	0.30201	0.641883	0.576661	0.253933	0.462553	0.427644	0.167996	0.970869	0.240232	0.12607
Tlr2	0.71896	0.67359	0.186296	0.381903	0.790649	0.971703	0.902001	0.154592	0.510869	0.674682
Tlr3	0.620048	0.354099	0.00604469	0.335947	0.397416	0.00686903	0.443373	0.930504	0.57857	0.300137
Tlr4	0.907425	0.105004	0.994905	0.0209453	0.0814333	0.887271	0.00919996	0.0723839	0.402192	0.00544997
Tlr5	0.367752	0.79798	0.540109	0.257492	0.350896	0.710879	0.623467	0.465068	0.254523	0.460834
Tnf	0.0663655	0.166893	0.141975	0.381325	0.756451	0.526659	0.531904	0.837555	0.739182	0.837927

## Sheet: T-test NE
NE Neurons
	T-Test (two-tailed, heteroscedastic)
Gene	Cont v EtOH	Cont v 8 hr	Cont v 32 hr	Cont v 176 hr	EtOH v 8 hr	EtOH v 32 hr	EtOH v 176 hr	8 hr v 32 hr	8 hr v 176 hr	32 hr v 176 hr
Ace	0.121533	0.285406	0.290248	0.153549	0.21688	0.146267	0.625245	0.921407	0.255257	0.0186288
Ace2	0.903681	0.64984	0.817736	0.567951	0.645648	0.973018	0.767665	0.227562	0.0989971	0.403442
Agtr1a	0.431336	0.5418	0.543167	0.310364	0.269912	0.589665	0.749153	0.290817	0.181295	0.488724
Agtrap	0.281262	0.0703878	0.391088	0.932065	0.0510242	0.160508	0.293978	0.219504	0.0646154	0.364794
Avp	NA	NA	NA	NA	0.713804	0.241891	0.637811	0.556004	0.94927	0.578761
Cck	0.581344	0.837375	0.401589	0.0436996	0.518081	0.841735	0.5973	0.244048	0.0147026	0.0573307
Ccl3	NA	0.513424	0.589012	0.933072	NA	NA	NA	0.167814	0.308604	0.116918
Ccl4	0.391808	0.831701	0.0530321	0.160442	0.656112	0.0800885	0.327451	0.140309	0.309568	0.568608
Ccr3	0.740784	0.183722	0.0110027	0.000871272	0.492922	0.289276	0.201012	0.238473	0.0432862	0.424491
Ccr5	NA	NA	NA	NA	NA	NA	NA	0.917737	0.901863	0.988773
Cd200	0.0062091	0.531359	0.0981326	0.784473	0.00775122	3.71606e-05	0.000161003	0.0934435	0.676634	0.051425
Cd34	NA	0.187224	0.0336159	0.198513	NA	NA	NA	0.28223	0.236378	0.462314
Cd74	0.153437	0.00926544	0.00303226	0.0067967	0.213456	0.193708	0.187167	0.967646	0.781682	0.793892
cFos	NA	0.493428	0.412096	0.98164	NA	NA	NA	0.0218699	0.261771	0.0341447
Cox2	0.0678572	0.493801	0.153031	0.0728881	0.0509243	0.720464	0.361326	0.0919052	0.0415863	0.325378
Crh	0.223054	0.965752	0.0332034	0.624211	0.27698	0.947956	0.27165	0.181748	0.861306	0.0874559
Crhr1	NA	NA	0.725141	0.411459	NA	NA	NA	NA	NA	0.348735
Csf2rb	NA	0.0337019	0.0381387	0.0176822	NA	NA	NA	0.0982334	0.12077	0.821156
Csf3r	0.546059	0.448579	0.394147	0.48604	0.729463	0.767119	0.709377	0.764224	0.863769	0.585862
Cx3cl1	0.256095	0.0473156	0.060509	0.359266	0.0431683	0.126574	0.133392	0.417996	0.19112	0.384022
Cx3cr1	0.215449	0.054708	0.00781552	0.0147242	0.755932	0.895018	0.890435	0.721764	0.755508	0.985626
Cxcl10	0.615707	0.487895	0.791474	0.646021	0.323928	0.463751	0.822855	0.337858	0.0456548	0.188314
Cxcr1	0.674132	0.467009	0.678048	0.958631	0.800969	0.401522	0.639595	0.053157	0.165671	0.299223
Cxcr2	0.656292	0.790931	0.910014	0.916067	0.767968	0.649583	0.521231	0.706758	0.44877	0.577887
Cxcr3	NA	NA	NA	NA	NA	NA	NA	0.509031	0.272317	0.00499017
Gabra1	0.553642	0.0276857	0.065579	0.999485	0.172715	0.241963	0.552085	0.380472	0.00403284	0.00212582
Gabra2	0.1839	0.195526	0.306946	0.996831	0.0480972	0.0596174	0.202739	0.650945	0.0425149	0.0744314
Gabrb1	0.36061	0.383115	0.632668	0.51719	0.155978	0.217151	0.546444	0.465332	0.00750727	0.0209781
Gabrb2	0.313213	0.142457	0.353526	0.817319	0.128493	0.223983	0.375345	0.306601	0.0276347	0.030453
Gabrb3	0.468648	0.813151	0.673229	0.637059	0.219366	0.582854	0.644958	0.152184	0.158981	0.894704
Gabre	0.3205	0.356881	0.407221	0.392837	0.564334	0.201053	0.270511	0.101863	0.128273	0.610593
Gabrq	0.0311763	0.0349955	0.0232315	0.0544407	0.966613	0.910795	0.429724	0.89234	0.545332	0.263425
Gcg	0.0437157	0.260849	0.911403	0.00853332	0.87966	0.0238053	0.000388734	0.257973	0.0275858	0.0140012
Gfap	0.0700786	0.00018396	0.00546463	0.0706552	0.519537	0.171322	0.112429	0.00236758	0.000695659	0.338173
Il1a	0.806531	0.149332	0.93577	0.964811	0.332033	0.77383	0.813201	0.0920275	0.0756838	0.816151
Il1b	0.756253	0.285396	0.573427	0.867808	0.561447	0.916517	0.814457	0.0498897	0.0115353	0.304125
Th	0.0143716	0.0973609	0.0789338	0.0750536	0.0364772	0.0490757	0.0371854	0.847141	0.827493	0.992142
Il1r1	NA	0.574693	0.737301	0.249434	NA	NA	NA	0.48129	0.282267	0.257076
Il6	0.197466	0.142328	0.348559	0.212695	0.0167316	0.840819	0.558478	0.0138829	0.0409547	0.520094
Il6st	0.344809	0.451095	0.713283	0.948816	0.0559972	0.349127	0.174642	0.0635699	0.292564	0.436397
Junb	0.919009	0.21056	0.293047	0.282766	0.096997	0.145582	0.127239	0.47369	0.73919	0.873915
LtB4r	0.874706	0.302117	0.58888	0.392374	0.000756372	0.408015	0.178014	0.00319564	0.00317957	0.619637
Mapk1	0.752535	0.52542	0.810176	0.68166	0.410742	0.850294	0.972592	0.101173	0.094951	0.705335
Mif	0.418906	0.603879	0.743868	0.769977	0.303838	0.50357	0.35404	0.430983	0.810535	0.554218
MyD88	0.805059	0.588553	0.868686	0.792816	0.668211	0.899777	0.99689	0.625055	0.661677	0.884738
NeuN	0.962561	0.505759	0.331674	0.315954	0.752649	0.623323	0.590081	0.243583	0.405096	0.866445
NfkB	NA	0.413572	0.830773	0.806106	NA	NA	NA	0.423168	0.263562	0.616931
Nos1	0.169356	0.0808524	0.0168282	0.834389	0.808742	0.508254	0.304606	0.670162	0.207097	0.0898223
Plaa	0.465212	0.35018	0.936376	0.551892	0.25852	0.441873	0.595311	0.307841	0.12195	0.291019
Ppara	0.374391	0.603374	0.475408	0.0840999	0.618603	0.600073	0.63187	0.972061	0.244867	0.104192
Ptger2	0.81617	0.246685	0.355745	0.974182	0.245121	0.361435	0.782545	0.6368	0.202217	0.252964
Ptger4	0.129117	0.181363	0.207096	0.150881	0.778367	0.451568	0.855507	0.488119	0.445569	0.223597
Ptges2	0.331381	0.513873	0.110862	0.124199	0.510206	0.935351	0.977556	0.033125	0.0642986	0.831912
Ptges3	0.262849	0.448139	0.842135	0.601401	0.349108	0.00254728	0.161005	0.0507897	0.634173	0.154958
Rgs2	0.507796	0.284044	0.600888	0.664495	0.0369792	0.833322	0.140371	0.0163759	0.16062	0.116086
Rgs3	0.206245	0.19672	0.292462	0.0851198	0.698547	0.578405	0.987859	0.789851	0.524039	0.379257
Socs3	NA	0.461771	0.390433	0.595013	NA	NA	NA	0.792815	0.591093	0.208687
Sod1	0.0947783	0.102727	0.0750023	0.501207	0.000955495	0.000185897	7.29955e-05	0.620183	0.06412	0.093819
Stat3	0.43608	0.625377	0.192365	0.0632763	0.283418	0.998011	0.60563	0.0441266	0.0112259	0.275927
Tlr1	0.668399	0.28017	0.0555689	0.120685	0.704758	0.403357	0.71811	0.587153	0.933943	0.442342
Tlr2	NA	0.152075	0.0265759	0.101351	NA	NA	NA	0.0204739	0.0277578	0.39457
Tlr3	0.552348	NA	0.0795688	0.0548427	NA	0.678709	0.83841	NA	NA	0.309028
Tlr4	NA	0.086711	0.219535	0.200306	NA	NA	NA	0.172927	0.168312	0.890639
Tlr5	0.649094	0.379418	0.0051326	0.0681713	0.972451	0.558759	0.609663	0.331439	0.462659	0.920982
Tnf	0.980163	0.296143	0.968086	0.637369	0.331815	0.998234	0.682637	0.206825	0.374775	0.182346

## Sheet: Centroid medoid
LDA					PCA (PC 2 and 4)
Centroid Points					Centroid Points
Microglia	-0.476819	-0.672913			Microglia	-1.76971	-0.00228607
NE Neurons	1.53907	-0.0153644			NE Neurons	3.77104	0.673571
GLP-1 Neurons	1.43182	-1.48221			GLP-1 Neurons	2.45257	-1.73537
Medoid Points					Medoid Points
Microglia	-0.374078	-0.701885			Microglia	-2.2099	0.49505
NE Neurons	1.49774	0.00210925			NE Neurons	3.525	0.700575
GLP-1 Neurons	1.40415	-1.45193			GLP-1 Neurons	2.35541	-0.956042
Distance					Distance
	Centroid	Medoid				Centroid	Medoid
M V NE	1.56675	1.53113			M V NE	3.56625	3.91077
M v GLP-1	2.92062	2.87483			M v GLP-1	4.54562	4.2758
NE v GLP-1	3.3027	3.22399			NE v GLP-1	5.20895	4.35236
