# Supplementary material for: Single Cell Scale Neuronal and Glial Gene Expression and Putative Cell Phenotypes and Networks in the Nucleus Tractus Solitarius in an Alcohol Withdrawal Time Series
Source: Front Syst Neurosci. 2021 Nov 19;15:739790. doi: 10.3389/fnsys.2021.739790 (PMC8641127; doi:10.3389/fnsys.2021.739790)
Supplement: Supplementary file 11 [file Table_4.XLSX]

## Sheet: Clusters
NE Neurons								GLP-1 Neurons						Microglia
Control and EtOH			8, 32, 176 hour withdrawal					All Treatments						Control, 32, 176 hour withdrawal			EtOH and 8 hour withdrawal
Cluster 1	Cluster 2	Cluster 3	Cluster 4	Cluster 5	Cluster 6	Cluster 7		Cluster 1	Tnf	Cluster 2	Cluster 3	Cluster 4		Cluster 1	Tnf	Cluster 2	Cluster 3	Cluster 4	Cluster 5
Gcg	Tnf	Gabre	Crh	Th	Gabre	Csf2rb		Crh	Tnf	cFos	Gcg	Cd34		Crh	Tnf	Cx3cr1	Ptger2	Ace2	Cx3cl1
Agtr1a	Mif	Gabrq	Cck	Tnf	Gabrq	Tlr2		Cxcl10		Ace	Junb	Cd74		Il1b		Il6st	Cxcr3	Il1a	Il1b
cFos	Socs3	Stat3	Il1b	Il1a	Ace	Ccl3		Ptgs2		Cck	Gfap	NfkB		Cxcl10		Tlr2	Tlr4	Agtr1a	Tnf
Il1r1	Rgs2	Rgs3	Cxcr1	Cx3cl1	cFos	Cd34		Cxcr3		Agtr1a	Ace2	Tlr2		Il6		Csf2rb	Crhr1	Tlr3	Agtrap
Agtrap	Sod1	Th	LtB4r	Agtr1a	Cd200	Csf3r		Ptger2		Mapk1	Th	Ccl3		Ccl4		Rgs2	Ccl3	Ccr5	Socs3
Tlr1	Ptges2		Tlr5	Ace2	Mif	Ccr5		Cxcr1		Il6st	Il1a	Ccr5		Ccl3		Ccr5	Ppara	Csf2rb	Il6st
Crhr1	Cd200		MyD88	Il1r1	Rgs2	Cd74		Cx3cr1		NeuN	Ptger4	Tlr3		Ptgs2		Il1a	NfkB	Cx3cr1	Il1r1
LtB4r	Junb		Cxcl10	NfkB		Crhr1		Il1b		Rgs3		Il1r1		Ccr3		Agtrap	Ptger4	Cd74	Ptges2
Tlr4	Ace2		Ccl4	Gfap		Tlr3		Socs3		Rgs2		Csf2rb		LtB4r		Ptges3	Rgs1	Tlr2	Nos1
MyD88	Cxcr2		Ccr3	Sod1		NeuN		Ccl4		Plaa		Crhr1		Cxcr2		Agtr1a	Mif	Tlr5	Rgs3
Csf3r	Cck		Il6	Rgs3				Tlr4		Ptges2		Csf3r		Cxcr3		Ptger4	LtB4r	Ccl4	Rgs2
Cxcl10	Csf2rb		Cxcr2	Ptges2				MyD88		Cx3cl1		Avp		Ptger2		Crhr1	Cck	Il6	Cxcr2
Tlr5	Il1a		Ptger2	Agtrap				Tlr1		Mif				Cxcr1		Mapk1		cFos	Ptges3
Ccl4	Ccl3		Avp	Ptger4				Tlr5		Sod1				MyD88		Sod1		Junb	Plaa
Ptger2	Ptges3		Ppara	Stat3				Ccr3		Cd200				Nos1		Cd200		Gcg	Stat3
Nos1	Gfap		Ptgs2	Ptges3				LtB4r		Stat3				Tlr1		Ptges2		Cxcl10	Mapk1
Il6	NeuN		Tlr1	Mapk1				Ppara		Agtrap				Tlr4		Cx3cl1		Ptgs2	Cd200
Ptgs2	Cx3cr1		Cxcr3	Plaa				Cxcr2		Nos1				Tlr5		Mif		Ccr3	Sod1
Crh	Il6st		Cx3cr1	Il6st				Il6		Ptges3				Ppara		Plaa		MyD88	Gabra1
Ccr3	Cd74		Tlr4	Junb						Gabra1				NfkB		Stat3		Cxcr1	Gabra2
Il1b	Plaa		Socs3	Nos1						Gabra2				Junb		Rgs3		Ace	Gabrb1
Tlr3	Mapk1		Gcg	Gabra1						Gabrb1				Socs3		Il1r1		Tlr1	Gabrb2
Ppara	Cx3cl1			Gabra2						Gabrb2				Cck		Rgs1		Crh	Gabrb3
Tlr2	Gabra1			Gabrb1						Gabrb3				Ace		Cd74			Gabre
Avp	Gabra2			Gabrb2						Gabre				Gcg		Tlr3			Gabrq
Cd34	Gabrb1			Gabrb3						Gabrq						cFos
Ace	Gabrb2															Ace2
Cxcr1	Gabrb3															Gabra1
Cxcr3																Gabra2
Ccr5																Gabrb1
NfkB																Gabrb2
Ptger4																Gabrb3
																Gabre
																Gabrq
Supplemental Table 4. Co-expression Gene Cluster Comparison. (Sheet 1) List of genes in each co-expression cluster by cell type and treatment. (Sheet 2) Comparison of inflammatory and GABAAR co-expression gene clusters across cell types.

## Sheet: Comparisons
Inflammatory Clusters									GABAR Clusters
Heat Map Order				Alphabetical Order					Heat Map Order				Alphabetical Order
NE Neurons	GLP-1 Neurons	Microglia		NE Neurons	GLP-1 Neurons	Microglia			NE Neurons	GLP-1 Neurons	Microglia		NE Neurons	GLP-1 Neurons	Microglia
Cluster 4	Cluster 1	Cluster 1		Cluster 4	Cluster 1	Cluster 1			Cluster 5	Cluster 2	Cluster 2		Cluster 5	Cluster 2	Cluster 2
Crh	Crh	Crh				Ace			Th	cFos	Cx3cr1			Ace
Cck	Cxcl10	Il1b		Avp					Tnf	Ace	Il6st		Ace2		Ace2
Il1b	Ptgs2	Cxcl10		Cck		Cck			Il1a	Cck	Tlr2		Agtr1a	Agtr1a	Agtr1a
Cxcr1	Cxcr3	Il6				Ccl3			Cx3cl1	Agtr1a	Csf2rb		Agtrap	Agtrap	Agtrap
LtB4r	Ptger2	Ccl4		Ccl4	Ccl4	Ccl4			Agtr1a	Mapk1	Rgs2			Cck
Tlr5	Cxcr1	Ccl3		Ccr3	Ccr3	Ccr3			Ace2	Il6st	Ccr5				Ccr5
MyD88	Cx3cr1	Ptgs2		Crh	Crh	Crh			Il1r1	NeuN	Il1a			Cd200	Cd200
Cxcl10	Il1b	Ccr3		Cx3cr1	Cx3cr1				NfkB	Rgs3	Agtrap				Cd74
Ccl4	Socs3	LtB4r		Cxcl10	Cxcl10	Cxcl10			Gfap	Rgs2	Ptges3			cFos	cFos
Ccr3	Ccl4	Cxcr2		Cxcr1	Cxcr1	Cxcr1			Sod1	Plaa	Agtr1a				Crhr1
Il6	Tlr4	Cxcr3		Cxcr2	Cxcr2	Cxcr2			Rgs3	Ptges2	Ptger4				Csf2rb
Cxcr2	MyD88	Ptger2		Cxcr3	Cxcr3	Cxcr3			Ptges2	Cx3cl1	Crhr1		Cx3cl1	Cx3cl1	Cx3cl1
Ptger2	Tlr1	Cxcr1		Gcg		Gcg			Agtrap	Mif	Mapk1				Cx3cr1
Avp	Tlr5	MyD88		Il1b	Il1b	Il1b			Ptger4	Sod1	Sod1		Gabra1	Gabra1	Gabra1
Ppara	Ccr3	Nos1		Il6	Il6	Il6			Stat3	Cd200	Cd200		Gabra2	Gabra2	Gabra2
Ptgs2	LtB4r	Tlr1				Junb			Ptges3	Stat3	Ptges2		Gabrb1	Gabrb1	Gabrb1
Tlr1	Ppara	Tlr4		LtB4r	LtB4r	LtB4r			Mapk1	Agtrap	Cx3cl1		Gabrb2	Gabrb2	Gabrb2
Cxcr3	Cxcr2	Tlr5		MyD88	MyD88	MyD88			Plaa	Nos1	Mif		Gabrb3	Gabrb3	Gabrb3
Cx3cr1	Il6	Ppara				NfkB			Il6st	Ptges3	Plaa			Gabre	Gabre
Tlr4		NfkB				Nos1			Junb	Gabra1	Stat3			Gabrq	Gabrq
Socs3		Junb		Ppara	Ppara	Ppara			Nos1	Gabra2	Rgs3		Gfap
Gcg		Socs3		Ptger2	Ptger2	Ptger2			Gabra1	Gabrb1	Il1r1		Il1a		Il1a
		Cck		Ptgs2	Ptgs2	Ptgs2			Gabra2	Gabrb2	Rgs1		Il1r1		Il1r1
		Ace		Socs3	Socs3	Socs3			Gabrb1	Gabrb3	Cd74		Il6st	Il6st	Il6st
		Gcg		Tlr1	Tlr1	Tlr1			Gabrb2	Gabre	Tlr3		Junb
				Tlr4	Tlr4	Tlr4			Gabrb3	Gabrq	cFos		Mapk1	Mapk1	Mapk1
				Tlr5	Tlr5	Tlr5					Ace2			Mif	Mif
											Gabra1			NeuN
											Gabra2		NfkB
											Gabrb1		Nos1	Nos1
											Gabrb2		Plaa	Plaa	Plaa
											Gabrb3		Ptger4		Ptger4
											Gabre		Ptges2	Ptges2	Ptges2
											Gabrq		Ptges3	Ptges3	Ptges3
															Rgs1
														Rgs2	Rgs2
													Rgs3	Rgs3	Rgs3
													Sod1	Sod1	Sod1
													Stat3	Stat3	Stat3
													Th
															Tlr2
															Tlr3
													Tnf
